# Supplementary material for: Multiomics comparison among populations of three plant sources of Amomi Fructus
Source: Hortic Res. 2023 Aug 1;10(8):uhad128. doi: 10.1093/hr/uhad128 (PMC10407604; doi:10.1093/hr/uhad128)
Supplement: Web_Material_uhad128 [file web_material_uhad128.zip]

Archive with 11 entries (11 files):
- FigS1.pdf
- FigS2.pdf
- FigS3.pdf
- FigS4.pdf
- FigS5.pdf
- FigS6.pdf
- FigS7.pdf
- FigS8.pdf
- FigS9.pdf
- Supplementary Data 1-WVV.docx
- Supplementary Table S1-15-WVV.xlsx
