# Supplementary material for: Multiomics comparison among populations of three plant sources of Amomi Fructus
Source: Hortic Res. 2023 Aug 1;10(8):uhad128. doi: 10.1093/hr/uhad128 (PMC10407604; doi:10.1093/hr/uhad128)
Supplement: Web_Material_uhad128 [file web_material_uhad128.zip › Supplementary Table S1-15-WVV.xlsx]

## Sheet: Table S1
TABLE S1 | The statistics for contig-level assembly of WVV.
	haplotype 1	haplotype 2
Total (bp)	2834193068	2765581065
Count	2901	2162
Maximum (bp)	56657728	54906403
Minimum (bp)	810	15885
Average (bp)	976971	1.27918e+06
Median (bp)	40754	58945.5
N10 (bp)	27538656	20649086
N20 (bp)	17224929	15778651
N30 (bp)	13984258	11917226
N40 (bp)	10917930	9309146
N50 (bp)	8295749	7005934
N60 (bp)	6486075	5160386
N70 (bp)	4468376	3937728
N80 (bp)	3140015	2622055
N90 (bp)	1378773	1377665
L10	8	10
L20	22	25
L30	40	46
L40	63	72
L50	92	107
L60	131	154
L70	184	216
L80	257	302
L90	387	445
BUSCO (%)	99.8	99.1

## Sheet: Table S2
TABLE S2 | Pseudochromosome length of WVV genome.
Pseudochromosome	Length
chr_01	151371763
chr_02	151109629
chr_03	137176742
chr_04	136024279
chr_05	135395329
chr_06	130063988
chr_07	127966500
chr_08	121253257
chr_09	117593500
chr_10	113120497
chr_11	112824243
chr_12	109679707
chr_13	107135500
chr_14	106684046
chr_15	104585000
chr_16	103308592
chr_17	103166000
chr_18	103160756
chr_19	100799137
chr_20	96771517
chr_21	83191625
chr_22	82794750
chr_23	68159171
chr_24	66131911
Total	2669467439

## Sheet: Table S3
TABLE S3 | Statistics of genes annotation in WVV.
Item	Number
The total number of genes	42473
The average exons per gene	4.22
The average exon length (bp)	297.178
The total number of exons	179109

## Sheet: Table S4
TABLE S4 | TE sequences of the genome.
Class	Count	Masked (bp)	Masked (%)
LTR
Copia	895806	1417080639	50
Gypsy	254076	265265410	9.36
unknown	719743	576016087	20.32
TIR
CACTA	82370	41349257	1.46
Mutator	152953	64284421	2.27
PIF_Harbinger	9825	26,79,767	0.09
Tc1_Mariner	14083	5093064	0.18
hAT	33800	14074003	0.5
nonTIR
helitron	76202	42199053	1.49
total	2238858	2428041701	85.67

## Sheet: Table S5
TABLE S5 | ID of BDHs used in this study.
No.	New ID in the tree	Original ID	Species
1	Aa1G03968661	chr1g03968661	Artermisia annua
2	Aa1G03968801	chr1g03968801	Artermisia annua
3	Aa1G03968851	chr1g03968851	Artermisia annua
4	Aa1G03968861	chr1g03968861	Artermisia annua
5	Aa1G03991021	chr1g03991021	Artermisia annua
6	Aa2G01123901	chr2g01123901	Artermisia annua
7	Aa3G02962381	chr3g02962381	Artermisia annua
8	Aa4G01855641	chr4g01855641	Artermisia annua
9	Aa4G01856281	chr4g01856281	Artermisia annua
10	Aa4G02064461	chr4g02064461	Artermisia annua
11	Aa5G03368521	chr5g03368521	Artermisia annua
12	Aa5G03368691	chr5g03368691	Artermisia annua
13	Aa5G03368941	chr5g03368941	Artermisia annua
14	Aa5G03369091	chr5g03369091	Artermisia annua
15	Aa6G00256831	chr6g00256831	Artermisia annua
16	Aa6G00406241	chr6g00406241	Artermisia annua
17	Aa6G00467811	chr6g00467811	Artermisia annua
18	Aa6G00569111	chr6g00569111	Artermisia annua
19	Aa7G04674971	chr7g04674971	Artermisia annua
20	Aa7G04675101	chr7g04675101	Artermisia annua
21	AaBDH	-	Artermisia annua
22	Cc01G0882	-	Cinnamomum camphora
23	Cc02G1258	-	Cinnamomum camphora
24	Cc02G2181	-	Cinnamomum camphora
25	Cc04G1590	-	Cinnamomum camphora
26	Cc05G0442	-	Cinnamomum camphora
27	Cc05G0443	-	Cinnamomum camphora
28	Cc05G0444	-	Cinnamomum camphora
29	Cc05G0530	-	Cinnamomum camphora
30	Cc05G1625	-	Cinnamomum camphora
31	Cc07G0251	-	Cinnamomum camphora
32	Cc07G0476	-	Cinnamomum camphora
33	Cc07G1111	-	Cinnamomum camphora
34	Cc08G1393	-	Cinnamomum camphora
35	Cc10G0305	-	Cinnamomum camphora
36	Cc11G1091	-	Cinnamomum camphora
37	Cc11G1234	-	Cinnamomum camphora
38	CcBDH1	-	Cinnamomum camphora
39	CcBDH2	-	Cinnamomum camphora
40	CcBDH3	-	Cinnamomum camphora
41	LiBDH	-	Lavandula x intermedia
42	Ro1051g325	1051.g325.t1	Rosmarinus officinalis
43	Ro1051g326	1051.g326.t1	Rosmarinus officinalis
44	Ro1111g42	1111.g42.t1	Rosmarinus officinalis
45	Ro1153g949	1153.g949.t1	Rosmarinus officinalis
46	Ro1267g196	1267.g196.t1	Rosmarinus officinalis
47	Ro1272g28	1272.g28.t1	Rosmarinus officinalis
48	Ro1470g122	1470.g122.t1	Rosmarinus officinalis
49	Ro1470g21	1470.g21.t1	Rosmarinus officinalis
50	Ro2006g59	2006.g59.t1	Rosmarinus officinalis
51	Ro2635g18	2635.g18.t1	Rosmarinus officinalis
52	Ro2635g22	2635.g22.t1	Rosmarinus officinalis
53	Ro2635g23	2635.g23.t1	Rosmarinus officinalis
54	Ro2635g25	2635.g25.t1	Rosmarinus officinalis
55	Ro350753g2	350753.g2.t1	Rosmarinus officinalis
56	Ro371090g1	371090.g1.t1	Rosmarinus officinalis
57	Ro372002g2	372002.g2.t1	Rosmarinus officinalis
58	Ro378907g2	378907.g2.t1	Rosmarinus officinalis
59	Ro393439g4	393439.g4.t1	Rosmarinus officinalis
60	RoBDH1	-	Rosmarinus officinalis
61	RoBDH2	-	Rosmarinus officinalis
62	So02G00229	Saoff2g00229.1	Salvia officinalis
63	So02G00233	Saoff2g00233.1	Salvia officinalis
64	So02G00234	Saoff2g00234.1	Salvia officinalis
65	So02G00235	Saoff2g00235.1	Salvia officinalis
66	So03G00168	Saoff3g00168.1	Salvia officinalis
67	So03G02280	Saoff3g02280.1	Salvia officinalis
68	So03G02438	Saoff3g02438.1	Salvia officinalis
69	So03G04119	Saoff3g04119.1	Salvia officinalis
70	So04G00504	Saoff4g00504.1	Salvia officinalis
71	So04G01269	Saoff4g01269.1	Salvia officinalis
72	So04G03055	Saoff4g03055.1	Salvia officinalis
73	So05G03115	Saoff5g03115.1	Salvia officinalis
74	So07G01494	Saoff7g01494.1	Salvia officinalis
75	So07G03037.1	Saoff7g03037.1	Salvia officinalis
76	So07G03038	Saoff7g03037.2	Salvia officinalis
77	So07G03039	Saoff7g03038.1	Salvia officinalis
78	So07G03041	Saoff7g03039.1	Salvia officinalis
79	So07G03042	Saoff7g03040.1	Salvia officinalis
80	So07G03427	Saoff7g03041.1	Salvia officinalis
81	SoBDH1	Saoff7g03042.1	Salvia officinalis
82	SoBDH2	Saoff7g03427.1	Salvia officinalis
83	Tc01G1340	evm2.model.Chr01.1340	Taxus chinensis
84	Tc05G1528	evm4.model.Chr05.1528	Taxus chinensis
85	Tc06G0545	evm2.model.Chr06.545	Taxus chinensis
86	Tc09G2102	evm2.model.Chr09.2102	Taxus chinensis
87	Tc10G1292	evm2.model.Chr10.1292	Taxus chinensis
88	Tc10G1445	evm2.model.Chr10.1445	Taxus chinensis
89	Tc10G1447	evm2.model.Chr10.1447	Taxus chinensis
90	Tc10G1448	evm2.model.Chr10.1448	Taxus chinensis
91	Tc10G1457	evm2.model.Chr10.1457	Taxus chinensis
92	Tc10G1466	evm2.model.Chr10.1466	Taxus chinensis
93	Tc10G1670	evm2.model.Chr10.1670	Taxus chinensis
94	Tc10G1671	evm2.model.Chr10.1671	Taxus chinensis
95	Tc10G1674	evm2.model.Chr10.1674	Taxus chinensis
96	Tc11G2588	evm2.model.Chr11.2588	Taxus chinensis
97	Wv02G1602	-	WVV
98	Wv03G1235	-	WVV
99	Wv05G1424	-	WVV
100	Wv05G1425	-	WVV
101	Wv05G1426	-	WVV
102	Wv05G1427	-	WVV
103	Wv05G1429	-	WVV
104	Wv05G1431	-	WVV
105	Wv05G1432	-	WVV
106	Wv05G1433	-	WVV
107	Wv05G1434	-	WVV
108	Wv05G1435	-	WVV
109	Wv05G1436	-	WVV
110	Wv05G1437	-	WVV
111	Wv05G1438	-	WVV
112	Wv05G1439	-	WVV
113	Wv12G0551	-	WVV
114	Wv13G0704	-	WVV
115	Wv13G0705	-	WVV
116	Wv13G0706	-	WVV
117	Wv13G0707	-	WVV
118	Wv13G0710	-	WVV
119	Wv16G0089	-	WVV
120	Wv17G0646	-	WVV
121	Wv19G0788	-	WVV
122	Wv23G0378	-	WVV
123	Wv23G0379	-	WVV
124	Wv23G0381	-	WVV
125	Wv23G0382	-	WVV

## Sheet: Table S6
TABLE S6 | Gene expression levels (TPM) in different tissues and fruit development stages in WVV and WVX.
gene_id	Rh	LY	F	P1	P2	P3	P4	XRh	XLY	XP1	XP2
Wv14G0413	0.02	0.361	0.155333	0.0236667	0.166667	0.239333	0.0463333	0.06	0.0343333	0.067	0.993333
Wv15G0006	3.571	19.419	11.265	4.51633	13.683	9.724	6.40133	1.99333	24.8493	13.4557	5.89633
Wv08G0176	4.67767	12.129	0.311333	2.12467	21.587	43.3523	2.60033	2.72667	7.809	17.5387	6.61167
Wv04G2710	7.597	12.375	31.8897	9.757	10.7823	9.371	11.1417	4.97933	13.7603	6.00133	14.0593
Wv14G0675	12.3557	247.742	4430.42	10.4437	21.852	29.6737	13.541	12.225	104.789	7.50067	3.79533
Wv06G0264	117.54	21.839	8.06633	51.5367	6.225	16.8647	47.425	60.5713	1.836	41.9363	3.097
Wv02G1127	17.1963	14.5287	3.448	13.725	15.863	21.865	17.8433	11.335	12.6103	32.2687	23.9357
Wv20G1796	53.411	23.5573	6.26733	36.163	8.25033	25.9117	91.265	35.9237	13.7867	10.5187	28.0573
Wv03G1768	0.759	0.734	1.22367	0.587667	0.777	1.42767	1.278	0.951667	0.199	0.639667	1.46233
Wvscaf06543	0	0	0	0	0	0	0	0	0	0	0
Wv01G2099	2.52633	1.408	6.35	1.21333	1.82367	2.857	1.90433	1.08033	0.433333	1.502	1.17567
Wv02G0353	0	0	0.120333	0	0	0	0	0	0	0	0
Wvscaf10890	2.206	20.014	1.23967	0.642667	2.14633	0.116	0.0253333	24.8907	93.0467	0.159333	0.986667
Wv08G1150	0.686	0	8.778	138.418	5.35333	1.684	1.81033	45.8133	0.374	13.2477	12.6223
Wv06G1155	63.9723	43.5853	5.25833	33.2753	43.0113	50.2453	49.8323	36.1213	17.4133	31.8173	55.4487
Wvscaf09423	0.099	0.118	0.156333	0	0.145333	0	0.199	0.208	0.076	0.122667	0.0893333
Wv23G1078	12.3353	14.0853	92.303	20.344	13.725	13.1467	13.513	37.7927	16.5897	15.8317	11.1127
Wv12G0816	0.169333	0.0246667	37.9127	0.162667	0	0.0193333	0.0546667	0.0966667	0	0	0
Wv01G0150	0.615667	1.17967	1.50133	2.135	0.869333	1.12233	3.09567	1.643	1.52333	1.10167	1.88967
Wv24G0077	11.1623	6.696	1.078	19.056	242.794	10.9843	0.741667	24.4917	20.4267	72.2707	0.114
Wv19G1600	84.3383	1.074	208.014	74.3367	52.9773	0.0326667	0	7.826	0.766	0.602333	0
Wv12G1119	0	49.183	281.418	0	4.49833	8.01667	1.055	0	75.29	3.82133	15.0483
Wv22G0820	0	0.031	0	0	0	0	0	0	0	0	0
Wv04G0712	83.0303	1297.61	3.743	59.8747	46.1097	20.7677	2.713	23.8983	3957.3	4.50633	11.382
Wv04G1891	1.85833	8.81467	0.0513333	3.27733	2.59567	7.545	10.4353	3.74067	2.22433	1.514	11.3327
Wvscaf10014	0.269	0	0	0.202333	0	0	0.144667	0.164667	0.223667	0.210333	0.123667
Wv16G1576	1.72833	0.0186667	0.144333	0.393667	0	0	0	6.804	0	0	0.0133333
Wvscaf10376	0.0926667	0.181333	0.286	0.228	0.125333	0.154667	0.165	0.259333	0.351333	0.191333	0.477667
Wv09G0563	0.255333	0.431667	0.078	0.0996667	0.481333	0.439333	0.316	0.076	0.146	0.873333	0.538333
Wv04G1791	0.632333	2.411	0.748	1.39433	0.574333	1.22033	0.845333	0.493333	1.46267	0.314	0.685
Wv05G0118	0.674667	0.062	0.577333	0.265	0.805	0.343333	0.184	0.298667	0.303333	0.0403333	0.0453333
Wv20G1893	12.1887	7.79967	0.514333	6.229	13.999	14.5877	9.84467	7.31667	2.45333	10.9923	16.0467
Wv13G0888	61.6313	37.4457	14.0847	53.8567	32.8363	22.6873	40.5497	74.896	28.1937	23.3633	51.2513
Wv19G0488	0.59	0.0903333	0.197	0.433667	9.20733	61.6837	1.67467	0.193667	0.0596667	105.653	52.0727
Wvscaf05979	0.550333	0.888333	0.273667	1.40833	1.22233	0.853667	1.473	0.569	0	0	1.179
Wv07G1096	24.2617	12.3307	6.507	15.94	24.1043	21.0027	22.4273	17.0217	15.3857	32.7423	26.2847
Wvscaf05161	0.701667	0.649667	1.01067	1.033	0.847333	0.535667	0.662	0.864	0.986	0.538667	2.612
Wv22G0277	21.108	16.8067	24.308	19.1027	7.713	10.967	16.7617	9.49133	20.594	17.335	13.676
Wv13G0730	0	0	0	0.017	0	0	0	0	0.0496667	0	0
Wvscaf05463	0.823	0.525667	2.105	2.26533	2.39467	1.213	1.68	1.48367	1.28467	1.40133	3.773
Wv02G0426	8.16367	0.192333	32.7003	2.955	7.24833	2.74367	0.753667	2.81	0.452	3.03433	0.484
Wv06G1575	1.82433	187.88	72.4793	5.234	135.872	220.246	447.533	2.85967	336.169	158.158	124.177
Wv18G0661	3.82133	0.259667	3.52333	4.27833	0.226667	1.733	0	1.047	0.404	1.02433	0.0173333
Wvscaf08422	35.841	69.3187	248.603	83.6227	6.95267	15.5733	22.5027	59.3417	32.557	9.64667	19.6923
Wvscaf01031	28.532	27.1383	59.1677	30.964	33.7217	34.447	29.1547	24.1853	21.233	23.4123	32.2653
Wv05G0484	14.173	20.2193	53.4507	15.434	21.7627	17.2623	15.1967	15.1923	23.7867	17.4503	20.7573
Wvscaf02210	0.144333	0.304	0	0.607333	0	0	0.292667	0.586	0.447333	0	0.550667
Wv01G0110	27.2187	15.2033	90.9733	4.85233	0.600333	0.0656667	0.02	8.183	37.495	0	0.0176667
Wv20G1767	6.40433	26.998	4.20333	10.801	4.01033	2.14667	0.316333	1.78733	19.842	2.216	1.772
Wv05G0366	0.372667	0.088	0.0176667	0.152667	0.813667	0.497	0.149667	0.111333	0	0.0533333	0.0726667
Wv21G1452	0.132	0.347333	1.585	0.15	0.193	0.202667	0.0723333	0.156	0	0	0.034
Wv04G1228	8.64367	2.07367	0	0.212667	0.297333	0	0	3.11033	0.773333	0	0
Wv18G0585	5.032	3.15233	3.54167	11.5083	0.218333	0.351667	0.0133333	43.782	4.69067	1.66533	16.9087
Wv01G0451	0	0	3.93567	0	0	0	0	0	0	0	0
Wv03G0264	53.3923	0.335	1.32267	34.93	0.342333	0.7	0.51	18.6217	0	0.306667	1.33533
Wv13G0438	33.7643	38.4843	37.4677	20.721	54.608	66.6107	64.168	28.1017	30.1047	124.128	55.664
Wv23G0451	114.499	198.626	25.269	111.873	55.2	71.7627	77.9853	241.072	235.451	64.3473	166.138
Wv10G0760	0.292667	0.167333	0.0376667	0.198333	0.508333	0.494333	0.338333	0.123667	0.253333	1.05267	0.837667
Wv24G0029	351.48	180.199	66.2653	234.207	187.801	169.687	268.113	259.809	108.799	115.802	233.47
Wv03G1596	10.4023	26.851	60.736	29.2583	11.772	10.1803	10.9573	15.618	29.118	19.3627	9.786
Wv15G0724	0	0	0	0	0	0	0	0.0863333	0	0.038	0
Wv20G1907	10.2883	3.48733	0.267333	6.86267	9.284	6.67567	5.20733	5.75433	1.579	2.508	5.91367
Wv04G1844	0.484333	0.0776667	3.56467	0.925	0.116667	0	0.00666667	0.170667	0.182	0.0286667	0.0633333
Wv08G0113	9.81	9.479	12.597	12.606	13.2097	18.8757	9.224	19.3223	11.069	18.726	10.719
Wv16G1833	104.793	39.8293	96.807	62.1193	57.954	65.145	64.8843	45.5547	49.3813	69.5383	38.0747
Wv23G1273	12.5907	5.61367	22.0027	4.05367	62.2753	18.1077	5.423	2.66367	8.23867	11.3667	20.403
Wv16G1362	8.27733	7.67633	3.15333	6.26767	6.92233	5.52867	8.00367	4.329	7.90933	7.64067	12.1783
Wv22G0587	0.988333	2.39533	0	0.385667	0.0293333	0.0736667	0.379667	0.451667	2.679	0.0963333	0.0663333
Wv11G0261	3.44633	3.06033	0.542	2.96667	4.04433	6.612	3.721	1.99833	2.76367	2.27267	3.57833
Wv12G0987	3.39133	1.77033	1.65333	5.241	2.33733	1.38	1.24967	1.11	2.36733	1.508	0.728
Wvscaf04869	0.144333	0.192667	0.228333	0.301667	0.163667	0	0.450667	0	0	0.210333	0.413
Wvscaf02377	0.184333	0.17	0.245	0.566667	0.290667	0.326	0.149667	0.433667	0.074	0	1.682
Wv05G0464	0	0	0	0	0	0	0	0	0.0566667	0	0
Wv24G1580	0.537667	0.832667	2.86567	0.184	0.0226667	0.0236667	0.063	2.245	2.326	0.0126667	0.0423333
Wv16G1841	0.740333	2.35933	0.0613333	0.0786667	0	0.0916667	0.233333	0.301333	0.0993333	0.651667	0
Wv23G0981	4.07467	0	3.70967	1.065	0	0	0.213333	0	0.106	0	0.313667
Wv01G0984	28.6773	0	0.219667	26.0187	3.69667	0.038	0	4.58867	0.0173333	0.0313333	0
Wvscaf05312	0.659333	0.174	1.26433	0.955	0.588	1.021	0.891	0	0	0.210333	1.499
Wv09G0017	1.93467	0.659	6.12233	7.44133	1.88933	2.33167	3.08033	3.669	1.14733	1.97833	2.71233
Wv19G0227	11.3297	12.8993	12.9943	15.0813	6.46233	8.23933	9.442	15.1357	20.6317	4.84833	7.88467
Wvscaf02990	0.558333	0.736333	0.916667	1.348	1.27067	0.817	0.458333	1.661	1.13033	1.252	3.501
Wv13G1049	0.522	0.117	0	0.395333	0.155333	0.139	0.364	0.323667	0	0	0
Wv16G0497	98.2747	1.04067	46.3367	5.62267	0.878667	0.24	1.20533	39.4697	1.39633	0.459	0.252
Wv03G0580	7.464	3.42733	26.9263	7.26933	5.804	4.336	5.48833	4.44833	4.73267	6.30433	8.827
Wv16G0389	0	0	0	0	0	0	0	0	0	0	0
Wv13G0864	0	0	0.265667	0	0	0	0.013	0	0	0	0
Wv05G0302	0.340333	0.315333	1.75667	0.379667	0.153	0.551	0.353667	0	0	0.00666667	0.011
Wv09G0413	1.62767	0.505	3.18067	76.9057	0.845333	7.37433	120.569	6.07267	0.504	105.948	41.4317
Wv01G1380	0	0	0	0	0	0	0	0	0	0	0
Wv18G1423	20.664	13.32	3.14533	21.5767	9.89033	2.86267	0.602667	8.08933	26.467	0.677333	1.31667
Wv14G0893	4.69467	0.103667	0	0.902333	56.3523	0.134	0.472667	23.618	4.08033	0	0.106667
Wv18G0004	43.9837	130.293	29.5397	28.6603	9.159	13.038	23.389	28.3393	27.3543	37.6413	6.43767
Wvscaf09288	0	0	0	0	0.327333	0.547	0.146333	1.421	0.666333	0.668	0.903667
Wvscaf05612	0	0	0	0.202333	0.157	0	0	0.505667	0.216667	0.210333	0
Wv02G0036	36.604	17.162	69.972	54.9473	32.7307	28.9287	21.1083	21.7603	14.7547	17.8313	25.6293
Wv14G0872	80.6007	71.5457	8.00833	55.0803	94.4983	189.661	80.9953	70.2927	44.4913	272.418	70.8527
Wv04G2608	16.927	40.682	16.4603	25.3867	22.598	32.305	30.7197	15.9627	35.8533	24.2803	34.514
Wv05G0666	0.836667	0.0993333	7.97633	0.625333	0.0946667	0.0473333	0.300667	0.401	0.342	0.104667	0.233
Wv16G1542	197.693	96.6197	16.6623	156.509	66.5073	71.898	99.682	192.43	59.6123	57.9503	88.8327
Wvscaf00812	0	0.015	0	0	0	0	0	0	0	0	0
Wvscaf07968	0.144333	0	0.078	0.257667	0.246	0.385333	0.2	0.373667	0.455667	0.199667	0.299667
Wv20G0114	0.338	1.893	16.535	0.359667	0.328333	0.048	2.293	0.166	2.904	14.2003	0.124
Wv11G0191	3.24267	0.661333	0.008	1.57467	3.298	0.160667	0	1.78167	0.919667	0.204667	0.0266667
Wv20G1028	6.60033	2.28667	0.555667	8.43133	1.49167	0.028	0.155333	10.9607	9.85333	0.317333	0.809667
Wv04G1895	4.07867	52.3413	78.6813	7.99933	19.9057	22.9043	26.5103	5.69367	53.8793	56.435	18.7533
Wv20G0164	12.5603	2.054	5.75267	4.93733	4.15933	0.980333	0.150667	1.962	0.84	3.165	1.21333
Wvscaf03819	0.140667	0.174	0	0.152	0	0.169667	0.146333	0	0	0.210333	0.245667
Wv17G0388	0	0	0	0	0	0	0	0	0	0	0
Wv17G0622	4.85867	2.28133	3.04167	3.04	8.04767	9.764	4.883	2.25067	4.48533	8.34567	10.858
Wv08G1086	148.176	119.962	223.292	104.435	155.17	112.998	129.078	153.367	128.84	188.723	143.149
Wv10G1056	4.57733	1.151	1.33967	5.00933	0.741	8.67067	3.84367	9.63667	0	0.04	2.955
Wv17G0138	1.10367	0.157333	0.470667	1.286	7.146	7.82633	37.602	0.844333	0.0276667	18.039	10.284
Wvscaf07059	0.128	0	0.224	0.113667	0.389	0.316667	0.134333	0.524667	0.250333	0.323667	0.71
Wv05G0063	114.56	510.776	48.7377	133.401	108.612	43.1737	49.3877	146.37	454.464	43.539	97.8963
Wv05G1783	14.8877	22.993	524.624	48.9147	26.7733	34.1567	26.1643	17.5103	24.899	65.4597	32.8237
Wv13G0937	11.113	11.634	6.057	11.356	16.9723	22.2037	18.3997	13.7537	10.7727	20.281	21.2793
Wv09G0423	4.314	5.37333	2.12967	6.81967	7.86733	9.93167	8.435	3.19433	8.15767	11.182	15.0383
Wv17G1073	2.09933	0.0493333	5.28767	1.05533	2.011	0.714333	0	3.472	0	5.15333	0.820667
Wv01G1580	0	0	0	0	0	0	0	0.605	0	0	0
Wv22G1058	24.1377	7.94367	42.721	29.5077	24.0723	25.4723	18.3843	24.9237	7.268	42.913	23.2193
Wv06G0396	4.79667	1.555	1.442	2.82367	2.36333	4.55567	0.612333	3.71067	0.201	0.796667	0.401
Wvscaf05909	0.33	0.17	0.724	0.761	0.687	0.256333	0.463333	0.562	0.224333	0.466333	1.49033
Wv16G1785	29.7443	2.008	3.26633	12.852	1.31733	0	0	15.9857	3.42833	0.378667	0
Wv11G1183	0.522667	0	0	0.0436667	0	0	0.0636667	0.238667	0	0	0.0176667
Wv10G0845	4.97433	1.65367	2.43133	2.01367	0.767333	2.165	7.85	1.38167	2.003	5.88467	1.57167
Wv02G0957	0	0	0	0	0	0	0	0	0	0	0
Wv01G1117	2.85333	2.74767	13.2633	4.44767	8.47467	17.144	17.7163	3.42833	1.49133	9.852	13.779
Wv12G0720	0.05	0.106333	0.125333	0.127333	0.149	0.0826667	0.014	0.065	0.279667	0.189	0.024
Wv06G1440	0.742333	0.073	0.0636667	0.429667	0.173	0.213333	0.0613333	8.59267	0	0.309333	1.75467
Wv05G2294	2.18567	1.26	0.943	4.43533	1.13867	2.01133	2.55533	3.31	0.697333	2.678	2.14833
Wvscaf08297	9.01833	0.889	2.094	0.197333	1.462	1.05967	6.115	0.493	0.862	1.98867	0.120333
Wvscaf10466	0.938333	0.295333	1.12533	1.50467	1.21233	0.676	0.603333	1.43567	1.135	0.860667	2.29767
Wv16G0978	5.019	10.021	2.01967	3.98933	9.84433	16.8267	17.2873	4.714	6.591	15.1323	16.1873
Wvscaf08965	0	0	0	0.202333	0.163667	0	0	0.164667	0	0	0.123667
Wv08G0797	0	0	0	0.048	0	0	0.046	0	0	0.133333	2.79167
Wv01G1627	12.196	12.0957	8.696	13.6053	14.656	18.8657	14.3323	17.206	11.5257	22.8993	12.4863
Wv06G1717	9.312	9.32933	4.19733	9.95833	12.564	12.6567	8.942	6.174	9.632	10.936	11.8983
Wv24G0092	3.73467	1.646	0.0536667	3.094	1.773	2.46533	4.327	4.43233	1.704	2.63267	3.706
Wv05G2244	25.933	39.9867	3.36967	38.9237	0.365	1.31067	2.63967	13.0653	12.2633	0.635667	4.90067
Wvscaf10159	0.0326667	0.122333	0.169	0.137667	0.312	0.231333	0.131333	0.222333	0.0996667	0.235667	0.434
Wv09G0116	3.248	0.186333	0.302	4.27533	1.27433	0.244	0.780333	2.57433	0.104	0.440667	0.596333
Wv06G0277	29.6307	32.185	118.621	28.2273	19.9427	18.4327	22.876	23.0017	35.87	19.3283	21.6003
Wvscaf06334	0	0.052	0.255333	0.413	0.145333	0.058	0.199	0.163333	0.379667	0.072	0.566667
Wv22G0199	0.088	0	0.344	0.362667	0.668333	0.507667	0.272667	0.072	0	0	1.215
Wv11G0702	266.165	24.86	6.47333	198.515	4.176	17.5097	24.0747	23.8443	2.81567	13.478	5.93133
Wv16G1574	3.36567	0.0606667	0.0616667	2.38833	0.141	0.0856667	0	26.636	0.0433333	0.389	0.276
Wv17G0424	4.934	0.289667	1.63667	4.71967	2.86433	0.47	0.154333	1.24833	0.614	0.222	0.066
Wv04G2477	13.081	12.181	16.3313	12.1553	20.2513	17.4343	12.3863	10.4907	10.672	13.5123	16.2427
Wv16G1797	17.287	10.972	8.572	34.2803	43.5637	96.701	77.627	4.88467	4.21133	106.591	42.3163
Wv15G0556	4.50467	6.68833	5.86267	3.02933	3.59	3.48533	4.10367	4.75067	5.35367	4.43067	4.20933
Wv20G0206	0.119667	0.825	0	0.162	0.67	0.621667	0.874667	0.865	0.795667	0.845	0.834333
Wvscaf04881	0.529667	0.223667	0.975333	0.942333	1.09933	0.365667	0.360667	0.642	1.214	0.717333	1.593
Wvscaf10772	0.0643333	0.078	0.162	0.263	0.168333	0.138333	0.0326667	0.151667	0.101	0.188	0.399667
Wv20G1894	3.09467	1.998	0.088	1.861	3.56233	4.97533	3.08467	3.823	1.307	3.861	4.16967
Wv08G0964	0.0183333	0.101667	0.0203333	0.158333	0.108	0.161667	0.169667	0.109	0.195	0.197333	0.0286667
Wv07G0681	19.257	16.0537	12.778	27.4383	16.1623	12.4727	12.7297	32.7647	24.096	18.034	14.7157
Wvscaf04922	0	0	0	0.202333	0.163667	0	0.585	0.295	0.662333	0.162667	0.245667
Wv14G0224	0	0	0	0	0	0	0.034	0	0	0.0983333	0
Wv10G1111	9.09	9.41733	14.116	9.187	38.0727	10.2437	10.586	9.41233	15.2413	11.859	13.9833
Wv03G0825	2.291	43.9913	1.12967	2.25067	2.29333	2.26433	2.522	1.13733	50.986	1.91733	1.91567
Wvscaf08087	1.05033	0.0233333	0.298333	0.116333	0.0986667	0.464333	3.18467	0.107667	0.0246667	3.13	0.139667
Wv16G1040	1.2	2.597	1.442	2.09767	1.56733	1.745	0.887333	1.77333	4.96233	2.868	1.65833
Wvscaf01773	0	0	0	0	0	0	0	0	0	0	0
Wv04G1969	0.161667	0	0	0	0.187	0.081	0	0.0393333	0	0	0
Wv09G0800	8.20267	90.2057	22.576	17.115	10.5477	21.4237	99.5353	14.3687	150.323	17.8	26.9833
Wv17G0196	0.0273333	0.674333	1.466	0.0773333	2.341	1.02867	0.111333	0.362	1.989	0.907667	1.229
Wv09G1561	0.247667	0.045	0.512	23.9157	0.00833333	0.0666667	0.152	0.312333	0.23	0.113667	0.227333
Wv01G1097	3.71333	0.183	0.506	2.186	0.0776667	0	0.214	3.46833	18.3403	0.27	1.72067
Wv11G0101	11.6157	30.8137	1.005	10.2063	15.0013	18.9973	12.6993	6.296	28.4987	13.2283	12.6673
Wv16G1662	14.234	21.443	26.5723	17.5687	24.377	29.9883	25.995	20.1223	24.7187	22.2753	21.9313
Wv01G0446	9.31833	16.911	1.17067	19.092	1.268	2.821	20.0353	35.5877	29.37	11.084	43.356
Wv03G1154	7.10367	3.34267	10.0477	6.16	8.22633	4.09933	5.269	2.895	7.55233	7.37167	4.47467
Wv05G0695	5.69467	4.90967	0.628	2.83567	6.31933	7.17333	10.6257	3.02233	4.42833	7.18667	6.556
Wv14G0073	11.0997	25.4697	34.9193	10.5507	47.8883	71.9413	39.3253	12.8187	18.9043	48.6567	38.265
Wvscaf10535	8.772	30.9187	27.1927	8.59733	11.0757	12.5693	13.8503	5.565	24.1923	17.5677	9.10267
Wvscaf06954	0	0	0	0.506333	0.260667	0.136333	0.304333	0.147667	0	0.358	0.370667
Wvscaf07705	0.367333	0.229667	0.526	0.845667	0.395667	0.572667	0.149	0.546667	0.456333	0.545667	0.823
Wv06G0301	3.31833	1.222	355.677	0.814	6.21733	2.29567	0.550667	18.0427	0.46	1.531	2.43167
Wv24G1833	9.273	4.13767	8.66067	8.089	20.483	25.1837	35.2273	93.4703	5.411	34.2183	63.281
Wv04G2847	0.255333	0	2.69733	0	0	0	0	0	0.191	0	0
Wv16G1148	0	0	0	0	0	0	0	0	0	0	0
Wv11G0111	2.85567	4.426	0.87	1.967	5.64333	7.05367	3.104	0.0283333	0.362	0.087	0.120667
Wvscaf09644	0.126333	0.269	0.213667	0.159667	0.359333	0.0616667	0.167333	0.192667	0.148333	0.0953333	0.456333
Wv15G0210	22.287	12.273	5.33933	14.6647	10.1173	9.689	32.797	25.432	23.717	31.1923	17.948
Wvscaf04752	0.405333	0.0436667	0.513333	0.694667	0.350333	0.216333	0.305333	0.462667	0.151333	0.269	0.889333
Wv14G0356	0.055	0	0	0.0453333	0	0	0	0	0	0	0
Wvscaf10237	0.195333	0.281667	0.0936667	0.121333	0.322333	0.0936667	0.099	0	0	0.0556667	0.273
Wvscaf08406	0.494333	0.275	1.684	1.51967	1.608	0.606333	0.802333	1.60767	1.43567	1.03367	3.24233
Wvscaf05864	0.939667	1.18167	1.412	1.228	1.31433	1.07233	1.52133	2.051	1.282	1.20533	3.44433
Wv09G0859	0.222	0.168333	1.05533	0.704667	0.139333	0.118	0.326667	0.0316667	0.048	0.0666667	0.472333
Wv20G0733	5.93267	3.63433	0.736333	4.213	7.399	9.36933	6.92133	1.72067	0.601333	5.94467	5.758
Wvscaf01540	1.21867	1.082	2.86267	2.88333	2.24867	1.365	1.731	2.60067	2.43033	1.985	4.473
Wv21G1394	6.66933	6.10733	37.6823	9.98333	4.55133	8.508	8.84367	6.46367	5.316	7.79533	8.82567
Wvscaf02390	0.158	0.238667	0.437333	0.571	0.563	0.323667	0.305	0.388	0.450333	0.563667	1.17067
Wvscaf07656	0.160667	0.0736667	0.113667	0.273333	0.211333	0.0766667	0.173667	0.247	0.348333	0.434	0.658333
Wvscaf02889	0.285	0.174	0.228333	0.149667	0.751667	0.815333	0.437333	0	0	0	1.13333
Wv16G0383	51.4697	63.319	55.9683	52.7077	54.488	55.758	68.4547	47.4043	40.135	31.396	61.918
Wv20G0621	0	0	8.81367	0	0	0	0	0	0	0	0
Wv23G0198	11.561	7.79633	9.256	4.951	9.06733	13.7657	4.29967	10.7473	6.044	4.98133	21.5797
Wv20G1277	11.267	9.749	13.5517	1.015	1.80867	0.276333	0.038	2.68967	8.73333	0.0256667	0
Wvscaf09036	3.28533	0.614333	0.929333	0.806667	0.636	0.926333	5.169	0.446667	0.523667	2.98733	0.429
Wv10G1139	1.41333	0.143667	3.984	1.99833	12.6203	11.615	12.4637	43.3907	0.173	19.8757	50.0813
Wv05G0757	11.136	8.70767	39.0763	22.0783	14.669	7.66367	11.972	2.16667	6.015	8.08067	5.63567
Wvscaf06425	0	0	0	0	0	0	0	0	0	0	0
Wvscaf04537	0.242	0.264	0.788667	0.971	0.771333	0.369333	0.704	0	0.0506667	0.216333	0.937333
Wvscaf05499	0.653667	0.519667	1.866	2.45233	1.71767	0.664667	1.11933	1.479	1.207	1.14733	3.45533
Wv20G1365	36.32	8.19767	3.34167	55.1503	3.01867	2.422	5.79633	22.587	6.662	3.83067	7.17533
Wv01G0625	0	0	0	0.0693333	0.436333	0.0633333	0	0.205	0	0	0.240667
Wvscaf05302	0.165	0.242667	0.675333	0.518	0.738333	0.594	0.132	0.376667	0.202	0.171333	0.766667
Wv22G0084	0.148667	0	0	0.00566667	0	0	0	0.0123333	0.00833333	0.008	0
Wvscaf10167	7.38067	19.307	10.396	14.5597	10.8643	11.986	13.132	13.717	14.2713	17.0807	12.8
Wv04G2426	0.0266667	0.921667	0	0	0	0.0126667	0.0826667	0.0246667	0.0503333	0.087	0.419667
Wv20G0956	39.638	255.931	64.5267	18.1623	22.5773	38.588	76.7413	25.2773	31.906	34.9947	18.068
Wv24G0845	0	0	0	0	0	0	0	0	0	0	0
Wv11G1192	9.87367	2.00067	0.292333	7.19567	2.16533	2.76033	3.63667	6.35567	0.815	0.885	4.258
Wv06G0833	21.1777	11.8693	34.4873	15.291	20.599	21.2817	6.30433	13.3617	9.77367	24.8577	8.173
Wv09G0963	58.7997	24.82	292.669	40.681	35.1383	34.817	34.85	35.558	25.9837	30.5357	26.6617
Wv12G0830	0	0.143667	0	0	0.135333	0.560333	0	0	0	0	0.113667
Wv24G1427	0	0	0	0	0	0	0	0	0	0	0
Wv09G1146	450.535	11.7287	189.662	475.119	4.80933	21.4797	33.8293	588.539	0.294	40.4367	65.7963
Wv19G0940	4.55567	10.2213	3.92067	20.111	10.0377	8.14	2.66367	9.133	10.9233	4.87933	7.75133
Wvscaf02489	2.078	5.34733	29.6777	8.65333	1.99667	2.28033	4.26967	15.5093	33.0327	9.958	4.83233
Wv14G0676	32.521	22.127	9.979	30.0623	19.636	17.5047	21.2077	14.4513	18.535	16.775	26.0533
Wvscaf09255	6.09667	41.6313	0.625	10.0197	0.632	18.3123	4.86433	98.527	12.2433	4.12867	24.6567
Wv04G1038	53.962	27.8493	33.068	43.1653	13.7453	29.7547	47.8507	64.081	35.68	67.986	30.5247
Wv03G0862	82.8807	120.354	112.019	73.2787	89.36	149.084	122.518	113.567	88.7517	150.322	106.233
Wv01G1679	5.13433	4.55167	2.64367	4.70633	7.22433	10.5223	9.10967	4.81267	5.01067	10.22	7.63467
Wv06G1023	14.7457	16.723	6.255	20.2903	7.59033	9.15167	8.03167	18.8553	18.3777	7.72733	6.05367
Wv19G1734	52.2833	9.14533	8.66933	25	26.1037	9.96533	8.99967	20.207	19.765	8.67533	11.1883
Wv16G0089	14.5563	1.11567	0.489667	48.6617	0.257333	0.892	9.713	8.61067	0.101667	4.911	6.60433
Wv01G1741	9.712	0.327333	1.04833	9.02833	10.3427	8.96033	7.02133	4.56933	0.573	12.537	5.56767
Wvscaf08693	0.038	0	0.132667	0.160667	0.388	0.421667	0.542	0.525	0.173333	0.078	1.00533
Wv02G0402	33.2407	18.4327	16.9373	30.6483	32.2893	16.1783	12.2617	148.612	8.77667	27.0383	24.174
Wvscaf05781	0.429667	0.518667	0.456333	1.40367	0.908667	1.53767	1.31333	0	0	0	0.903667
Wv20G1616	11.892	5.728	6.89567	5.36267	8.71167	2.08967	0.24	5.13967	6.31667	2.76433	0.816
Wv11G0693	7.115	3.87867	1.26333	3.53267	8.224	9.058	9.517	4.53767	2.63233	8.914	7.78267
Wv07G0689	5.198	3.234	0.262	4.06367	0.156	1.506	1.32	12.3947	2.24433	0.461	1.65933
Wv13G0666	8.97367	7.91033	5.661	6.05333	14.379	14.2187	8.33333	10.3123	10.3753	14.5527	12.254
Wv18G0776	0	0	0	0	0	0	0	0	0	0	0
Wv19G1232	11.415	5.268	3.327	10.9153	12.0517	13.8723	11.675	4.33933	11.157	15.936	17.341
Wv05G1568	1.28	17.4677	85.906	87.716	79.001	163.018	123.272	6.04933	5.914	154.415	310.817
Wv17G0841	27.116	0.679333	0.954667	30.0443	45.7513	8.42067	0.287667	33.3473	0.709	5.77367	2.77033
Wv24G0328	0.328333	0.500667	0.142333	0.401667	0.302333	0.0533333	0.175333	0.732667	0.0856667	0.139333	0.0473333
Wv20G0781	0	0	0	0	0	0	0	0	0	0	0
Wv03G0245	0	0	0	0	0	0	0	0	0	0	0
Wv17G1138	5.269	38.532	0.753	3.44367	3.174	2.616	0.0986667	27.532	17.7513	0.994	0.816
Wv14G0951	0	0.224	0	0.0963333	0	0.088	0	0	0	0.199667	0.0886667
Wv15G0325	1.281	0.738667	9.608	1.102	2.77033	0.832	0.0826667	0.336	0.501333	0.387667	0.163667
Wv07G0372	18.0473	8.422	1.10633	12.299	20.4453	31.0777	14.5227	14.9443	3.20567	19.633	17.2083
Wv06G1122	19.6877	12.4237	36.0073	7.957	6.581	2.61033	2.20033	20.55	30.7723	2.16367	3.66933
Wv04G0764	28.778	25.606	32.4463	10.4677	21.1737	22.6577	29.266	19.9363	14.3267	16.076	119.102
Wv19G0343	11.5867	0.045	0	5.55567	9.75433	0.114	0	12.5763	0.205333	0.0546667	0.0306667
Wvscaf06116	0.897	1.08633	2.56967	2.864	2.10733	1.24833	1.259	1.307	1.06633	0.677333	1.958
Wv03G1795	25.815	9.236	3.88933	21.8777	12.295	19.3893	27.4467	21.7663	5.93867	20.614	15.3293
Wv01G0684	4.29967	4.97733	8.475	4.38167	6.868	8.228	9.23833	5.188	4.95967	6.354	8.475
Wv19G1078	89.9697	56.5523	21.4067	120.141	70.2427	45.0797	45.8353	56.7473	35.665	42.4133	72.538
Wvscaf04588	0	0.174	0	0.301667	0.581333	0	0.436	0	0	0.568333	0.641
Wv05G1614	0.0643333	0.088	0	0.0696667	0.15	0	0	0	0.404333	0	0
Wvscaf00529	0.992667	0.46	2.25567	2.091	1.954	0.943667	0.907	1.387	1.28067	1.06267	4.06533
Wv23G0275	6.99933	5.412	0.343	3.10067	5.93733	8.61433	8.269	4.86167	2.14133	6.559	7.75133
Wv16G1153	0	0.138667	0	0.107667	0	0	0	0.056	0.234	0.164667	0.097
Wv21G0870	0	0	0	0	0	0	0	0	0	0	0
Wv06G0584	7.26667	0.183667	2.12167	0.689333	2.33433	0.394667	0.928	10.2803	0	0.207667	0.403667
Wv19G1282	8.65333	5.32733	2.974	6.81167	3.96233	3.742	5.57967	3.797	4.52467	3.039	3.247
Wv15G0226	7.13833	5.063	1.371	3.043	4.13433	5.30067	5.386	7.81433	3.61533	6.53833	4.60567
Wv16G1620	0.0296667	0	0	0	0.009	0	0	0.118	0.062	0	0.00966667
Wv17G0527	13.5653	10.5917	30.8143	16.1687	12.927	10.7927	11.7313	15.427	11.782	8.43033	11.5023
Wv03G0884	16.1637	20.948	0.826667	12.253	19.8673	1.768	0.910333	9.064	44.4783	1.52833	1.11333
Wv17G0130	2.645	0.519	0.540667	2.031	2.69767	0.930333	0.298333	2.76733	0.848333	1.565	0.840333
Wv20G1200	13.986	12.0537	8.839	11.249	13.0643	17.3877	22.4	7.47533	9.97433	20.6987	22.6647
Wv07G0925	7.04967	8.61333	44.769	9.226	9.98	14.7827	47.076	61.8617	8.383	22.4833	19.0007
Wv05G1303	25.4823	31.6913	13.8957	15.4313	22.3187	33.8307	31.3643	10.553	30.9303	18.6513	25.3367
Wv21G1278	27.026	18.6903	4.098	16.203	52.6357	46.8963	22.4437	26.9787	22.3543	30.0023	26.8853
Wv24G0980	0	0	0	0	0	0	0	0	0	0	0
Wv17G0075	89.378	44.9437	95.834	160.021	35.7323	46.956	70.4457	203.934	57.7663	66.0753	112.758
Wv23G1478	0	0	0	0	0	0	0	0	0	0	0
Wv16G0754	28.6917	34.424	43.593	81.4213	29.0397	27.424	32.782	65.4917	33.4687	35.406	36.5727
Wv11G0493	0.101	0	0	0	0.0633333	0	0	0	0	0	0
Wv03G1486	10.635	7.824	2.51433	9.47567	11.2977	13.125	9.579	7.064	7.71233	10.17	6.69733
Wv16G1894	0.84	0.075	0.103333	0.862667	1.21833	0.0656667	0.0493333	0.233333	0.463667	0.0753333	0.101667
Wv03G1619	10.9477	3.471	9.91267	15.773	7.61433	9.05633	26.279	11.4233	3.251	6.14567	33.8867
Wv04G1172	2.63833	0.198667	31.6423	0.166667	0.158	0.129	0.140333	6.72533	0.0626667	12.3773	0.0183333
Wv06G1739	47.9833	53.1987	58.1403	36.5527	43.395	35.7977	27.033	31.6217	75.054	27.87	30.9827
Wv11G0119	0.093	0.041	2.30267	0.0316667	1.61367	1.29467	0.192667	0.00866667	0.0116667	3.54467	1.05567
Wv19G0486	111.541	73.3797	155.503	166.423	51.693	63.6147	90.0967	142.013	54.15	49.9237	87.75
Wv05G1328	0	0	0	0	0	0	0	0	0	0	0
Wv13G1009	6.818	10.3343	9.54533	6.47833	7.82367	5.838	5.60833	1.17733	2.25167	4.43667	4.092
Wv06G0196	0	0	0	0	0	0	0.876333	0	0	0	0
Wv16G0349	6.338	2.56333	3.35633	5.45533	1.31567	1.86967	2.037	2.03233	3.85567	0.263333	1.86567
Wv04G3533	0	0	0	0.0306667	0.372333	0	0	0	0	0	0
Wv11G0749	3.79567	1.019	0.619	0.874667	0.823333	2.66233	3.317	1.529	0.114333	0.233667	0.138
Wv06G1037	24.3023	2.15133	0.0793333	23.945	38.5877	15.2953	9.067	16.335	1.89233	82.592	7.27533
Wv18G0853	1.403	12.6097	2.999	0.217667	2.22933	0.350333	0.0363333	1.21	17.6113	0.047	0.184
Wv14G0734	34.7147	23.2903	42.3923	35.378	27.3253	25.718	33.629	40.6457	30.6013	40.0053	31.274
Wvscaf05980	0.701667	0.404333	0.927	1.04967	0.884667	0.339667	1.07767	1.23533	0.802	0.783667	2.74333
Wv04G0678	4.90733	11.989	9.09767	6.52533	10.6463	11.8783	8.389	5.54033	6.901	8.00767	7.21933
Wvscaf00252	0	0	0	0.354333	0.391	0.782667	0.465667	0.586	0.445667	0.930333	0.902333
Wv23G0763	0	0	0	0	0	0	0	0	0	0	0
Wvscaf03993	0	0	0	0	0	0	0	0	0	0	0
Wvscaf02144	0	0.863	0	0.501333	0.651667	0.409667	0.306	1.36533	0.216667	1.18833	1.532
Wv07G0381	1.22967	2.72233	7.965	1.221	5.82033	4.35233	1.08067	0.998667	4.66967	4.55167	1.16067
Wv23G1659	0	0	0	0	0	0	0	0	0	0	0
Wv10G0754	0	0	0	0	0	0	0	0	0	0	0
Wv23G0217	0.0273333	0	0	0.0166667	0	0	0	0.100667	0	0	0
Wvscaf03501	0	0	0.028	0	0	0	0	0	0	0	0
Wv13G0748	50.4863	10.047	12.7097	19.2833	30.695	48.9327	51.64	25.5433	6.95867	76.1943	36.8327
Wv24G0785	2.48533	0.0283333	1.26667	1.83233	2.44367	0.138333	0.038	0.655333	0.036	0.131333	0.153
Wv02G0350	22.0223	200.007	31.0977	8.72733	7.14067	18.7627	78.7	28.9243	324.934	12.9463	26.9477
Wv18G0764	47.8623	2.68633	0.379	240.241	0.0426667	0.0893333	0.883	40.119	5.32333	2.29233	3.13133
Wv05G2236	0.08	0.341	0	0.417667	0.553333	0.0893333	0.0273333	0.095	0.123333	0.098	0.164333
Wv07G0432	0	0	0	0	0	0	0	0	0	0	0
Wv04G2677	0.361333	0	0	0.380333	0	0	0	0	0	0	0.330667
Wv09G0451	0	0.038	0	0	0	0	0	0	0	0	0
Wv22G1228	5.977	11.894	10.191	12.0797	5.83933	10.4777	11.7427	8.38233	9.75733	8.89	13.2807
Wv24G0237	4.37967	5.373	0.772	6.703	26.9293	25.2553	17.031	7.11333	4.23133	18.6643	18.4733
Wv07G0780	18.2287	0.291	0	12.6813	8.906	2.24333	0.816333	3.44233	0.0726667	0	2.19433
Wv08G0602	7.30933	6.12733	1.179	11.3057	7.17033	6.96533	6.82167	6.17067	7.58567	7.83233	7.42767
Wv17G0544	0.057	0.468	0.420667	62.1013	6.14867	2.83967	3.437	1.82333	0.784	6.659	5.38667
Wv09G0773	5.78133	0.642333	19.2087	0.622	0.427333	0.239333	0.065	3.511	2.57267	0	0.278
Wv21G1273	6.94533	12.477	0.194667	3.49533	9.00033	11.5747	3.96667	5.61633	6.687	7.319	6.09167
Wv05G1038	132.197	157.717	380.889	132.248	160.778	209.874	201.462	109.69	105.727	143.724	141.747
Wv20G0073	5.257	0.115667	0	5.36533	0.706667	4.77833	3.55833	6.159	0	7.96233	4.16633
Wv20G0467	6.966	5.43733	8.25067	5.14067	7.30233	4.96767	7.58167	5.632	3.40367	4.899	4.09433
Wv15G0859	5.42267	5.886	1.47267	4.42167	6.056	6.355	4.214	3.713	3.351	3.81633	4.38167
Wv18G1142	14.3367	10.0253	114.792	41.4423	12.6233	24.4477	31.1407	21.2237	6.21867	16.581	21.2443
Wvscaf09209	0.358	0.203	0.648	0.620333	0.517	0.117333	0.382333	0.401	0.446333	0.306	0.797333
Wv11G1104	387.05	953.95	68.2017	286.011	567.701	487.068	338.261	411.414	1138.63	348.033	536.028
Wv10G0331	27.005	7.72467	0	133.676	0.231	3.49833	17.1713	109.382	7.303	4.66033	55.9667
Wv20G0161	0.162667	0.725667	0	0.260667	0.098	0.0906667	0.177667	0.083	0.262667	0	0.269667
Wvscaf02573	0.27	0.269	0.816667	0.697	0.581	0.254667	0.411667	0.0706667	0	0.165333	1.251
Wv02G0411	0	0	0	0	0	0	0	0	0	0	0
Wvscaf01851	0.0846667	0.0786667	0.279333	0.263	0.465667	0.1	0.0656667	0.208	0.494333	0.132	0.551
Wvscaf05235	0	0	0	0	0	0	0	0	0	0	0
Wvscaf06781	0.177333	0.348667	0.588667	0.671667	0.445667	0.49	0.558333	0.28	0.455	0.662333	0.959
Wv05G2243	0.770333	6.65633	14.948	2.26067	19.5283	7.996	8.00933	0.511333	6.805	7.394	21.0887
Wv03G0437	7.967	10.054	4.69467	9.26333	7.887	7.25467	7.863	15.7913	8.28433	9.24367	7.82933
Wv16G0551	7.762	8.608	10.7963	16.7553	7.69333	7.742	6.42033	10.418	8.391	8.659	7.08633
Wvscaf00323	0.089	0.147333	0.850667	0.675333	0.338333	0.346333	0.201	0.59	0.299333	0.308	1.06167
Wv05G0824	33.3673	4.49133	147.286	22.763	59.085	47.6497	23.5343	14.9523	8.552	71.8553	42.392
Wv03G0777	0	0	0	0	0	0	0	0	0	0	0
Wv21G0488	0.011	0.03	0	0.0356667	0	0	0	0	0	0	0
Wv18G0704	12.6917	7.46	15.107	11.9813	14.474	12.9967	7.719	15.1997	11.525	16.5197	9.18667
Wv06G1853	7.21033	9.62	45.5253	15.862	10.352	10.672	12.1907	6.459	8.566	19.978	10.797
Wv15G0511	0	0	0	0	0	0	0	0	0	0	0
Wv07G0635	15.6137	2.99133	279.404	7.61333	0.861667	0.171667	0.0616667	16.8923	2.124	0.122667	0.311
Wv11G0629	3.60533	3.72767	2.91033	4.15	3.31767	3.15533	3.501	3.35033	3.681	3.28733	4.01767
Wv05G1457	15.1133	10.111	4.16733	9.168	12.4317	13.824	13.8047	19.1913	11.776	9.25667	14.1903
Wv21G1183	2.46033	21.9427	1.748	3.69867	4.02233	3.63033	3.88733	1.792	16.8843	6.68167	2.36967
Wv21G1135	6.3	14.5523	2.00933	8.658	6.371	10.6483	9.68767	5.496	6.41733	5.838	8.895
Wv11G0421	0	0	0.048	0	0	0	0	0	0	0	0
Wv07G0308	9.62067	0.525	49.7247	36.1117	7.301	8.29133	6.984	3.28867	0.569	8.402	31.803
Wv23G0662	41.461	43.245	115.34	33.8243	75.7557	98.3507	57.8863	50.67	63.0207	131.344	74.3903
Wv18G0237	3.93833	7.514	5.63833	5.62567	5.35433	8.397	7.98833	6.66833	6.396	8.81133	7.782
Wv16G0654	0	0	0	0	0	0	0	0	0	0	0
Wvscaf09192	6.20467	1.25033	10.957	2.376	8.682	17.6247	15.0677	5.26133	1.18933	15.856	5.66
Wvscaf02696	23.9693	47.898	24.4973	41.0283	28.3277	43.7467	72.732	20.7157	65.1887	51.3447	34.4533
Wv11G0443	12.9757	14.14	7.92333	10.3393	24.1833	21.0717	14.474	20.677	14.1703	18.1533	13.3133
Wv19G0523	0	0	0	0	0	0	0	0	0	0	0
Wv18G0502	1.27333	0	0	0.680333	0.415333	0	0	0.604667	0.0123333	0.0933333	0.912333
Wvscaf03500	0.181667	0.215667	0.687333	0.223667	0.257333	0.221	0.458	0.807333	0.608	0.34	1.70033
Wvscaf06011	0.190667	0.26	0.502333	0.342667	0.396	0.300667	0.132	0.284333	0.399	0.249667	0.656667
Wv03G1394	1.996	2.06667	2.16133	4.71167	0.874333	2.17767	4.01033	3.28667	2.164	1.08167	4.93267
Wvscaf04976	0.64	0.884	1.635	1.99433	2.36233	1.442	0.631333	1.90167	1.50033	1.628	3.69567
Wvscaf02677	18.4243	18.9873	6.82133	14.259	30.688	41.4813	29.996	13.3197	15.496	20.3563	19.1357
Wv01G1346	0	0	0	0	0	0	0	0	0	0	0
Wv09G1181	9.48967	8.737	2.17833	10.9907	10.6797	9.94533	11.318	7.80933	6.185	11.2567	11.4543
Wv18G0421	1.19767	0	0.781667	0.719	0.0963333	0	0	0.0453333	0	0	0
Wv04G2941	6.76733	3.98867	4.04667	16.9047	10.6527	14.7667	19.5957	9.30833	3.77933	11.008	26.816
Wv19G0637	0	0	0	0	0	0	0	0	0	0	0
Wv07G0812	3.01333	8.81567	2.01633	2.87633	4.226	5.353	4.05167	0.695333	3.729	2.587	3.97367
Wvscaf09077	0.229667	0.0596667	0.354333	0.741667	0.622	0.501	0.247667	0.208	0.305	0.516667	0.867333
Wv06G0688	0	0	0	0	0	0	0	0	0	0	0
Wv20G1260	3.48167	4.84433	2.50267	5.387	15.0297	23.939	7.658	1.161	1.63233	4.87633	6.52267
Wv05G0823	0	0	0.599667	0	0	0.304333	0	0	0	0	0
Wvscaf09128	0	0.347667	0.273667	0.759333	0.157	0.136333	0	0.864	0.222	0.210333	0.487333
Wv09G1594	0.254667	0	0.105667	0.370667	0.139667	0	0.104667	0.0823333	0	0	0
Wv20G0880	3.18833	1.897	0.0626667	0.862667	2.45067	4.94233	2.67867	1.981	0.273333	1.28467	2.21867
Wv14G0628	3.73633	5.08333	1.753	10.2283	39.8733	29.069	61.4883	2.04667	3.19667	17.5963	6.528
Wv12G1294	12.025	22.0947	7.79767	22.3043	10.514	7.01533	6.62333	13.9387	25.783	13.557	8.51
Wv16G1590	0.426333	1.192	0	0.056	2.00767	14.783	0.171	3.49633	0	1.19767	0.136667
Wv01G0146	0	0	0	0	0	0	0	0	0	0	0
Wv18G0306	138.683	246.811	23.8507	270.094	8.14733	18.5143	78.737	85.2353	86.479	29.8197	29.994
Wvscaf03293	0.339667	0.316667	0.501333	0.501333	0.355667	0.303333	0.352	0.393	0.224333	0.245	1.09
Wv16G0989	0	0	0	0	0	0	0	0	0	0	0
Wv03G1502	5.14933	21.2327	2.42167	18.9517	10.3393	10.827	11.966	20.8613	10.301	8.131	16.292
Wv11G0402	0	0	0	0	0	0	0	0	0	0	0
Wv05G1969	2.43933	36.1927	10.3347	0	0.109667	0.08	0.0636667	2.38333	23.116	0.0273333	0.063
Wv04G3187	28.7173	3.74	1.114	10.1583	23.406	24.7957	13.024	52.7567	2.06667	3.48967	23.7947
Wv19G1295	0	0	0	0.107	0	0	0	0.078	0	0	0
Wv14G1090	0	0	0	0	0	0	0	0	0	0	0.74
Wv06G1800	0	0	0	0	0	0	0	0	0	0	0
Wvscaf09974	7.90567	0.600667	0.022	3.56	1.698	0.092	0.272333	1.754	0.385333	0.0456667	0.096
Wv18G1429	0.998	0.316	0.296667	0.914	0.372	0.494667	0.251	3.47667	0.220667	0.334	0.23
Wv20G1568	4.42033	6.05333	0.439667	3.92633	3.605	3.22367	4.04367	3.824	7.95233	1.357	7.56767
Wvscaf01488	1.097	1.26133	4.769	3.03567	3.642	1.98467	2.50767	3.652	2.35433	2.493	5.93967
Wv22G0784	0	0	0.648667	0	0	0	0	0.0293333	0	0	0
Wv24G1724	13.4043	8.30833	2.52133	56.5737	1.871	3.99	24.4453	24.305	5.98133	4.00133	4.92967
Wv09G0618	0.0166667	0	0.0786667	0.0406667	0.0526667	0.0946667	0.169333	0	0	0.0726667	0
Wvscaf07658	0.144333	0	0.228333	0.149667	0	0.273333	0.144667	0.147667	0.447333	0.310333	0
Wv05G0693	0	0	0	0	0	0	0	0	0	0	0
Wv16G0053	6.92	0.0746667	1.55967	0.952333	0.231	0.146	0	3.67667	0.021	0.0143333	0.267333
Wv24G1266	0.745667	0.497333	1.05333	0.176	1.595	0.907667	0.640667	0.362667	0.834667	1.33333	2.70933
Wvscaf01574	0.184333	0.142667	0.237333	0.548667	0.495	0.27	0.0983333	0.218333	0.298	0.390667	0.942333
Wv05G0296	20.148	18.917	15.6073	29.5937	7.51833	8.377	7.87667	27.7983	6.738	13.106	9.14333
Wvscaf10734	0.097	0.112333	0.269	0.273667	0.145	0.131	0.232667	0.232667	0.200667	0.165333	0.663
Wvscaf02768	2.14933	1.16767	4.51933	3.76733	3.385	1.54067	2.388	3.95133	2.72367	2.16033	8.50833
Wvscaf03707	0.279	0.275	0.849667	0.724333	0.791333	0.314333	0.358667	0.980333	0.457	0	1.137
Wv23G0997	116.586	31.7767	0.946	56.0253	6.116	8.69733	2.361	0.164333	0	0.311333	0.195333
Wv22G0415	1.39867	75.4303	9.31733	17.8283	4.133	3.39233	13.839	4.073	40.5717	5.52733	5.83433
Wv10G0106	16.7007	0.786667	7.65533	11.7677	5.502	0.0443333	0.129	1.346	1.24567	0.0876667	0.012
Wv01G0859	0.0153333	0	0	0	0	0	0	0	0	0	0
Wv09G1044	1.325	1.308	0.102667	1.65967	1.64067	1.38133	0.825667	10.8497	19.067	9.55133	8.549
Wv15G0473	0	0	0	0	0	0	0.0543333	0	0	0	0
Wv20G1518	28.8323	0.900667	0.05	16.511	5.03867	0.174333	0.034	9.999	1.58067	0.037	0.0316667
Wv06G0413	3.47467	0.0586667	4.26767	2.78433	0.054	0.0803333	0	17.458	0	0	0.021
Wv21G0742	8.356	1.28033	2.12733	2.211	2.10267	1.527	0.847333	2.267	1.13567	0.463333	0.747333
Wv07G1042	38.3237	19.1953	71.926	23.7313	42.8563	44.8157	37.9297	31.8967	21.7037	35.8333	30.075
Wv02G0584	25.6267	72.991	0.333	16.4673	10.4613	17.5177	20.2633	59.8897	56.8263	15.5007	30.3927
Wv20G0915	21.7623	30.8777	23.0223	44.9357	25.8733	28.0197	32.309	36.276	36.8187	27.51	45.4327
Wvscaf05658	0.433333	0.152	0.488333	1.662	0.868333	0.442333	1.03267	0.164667	0.223667	0.147667	1.01167
Wvscaf03869	0.844	0.347667	0.700333	0.606	0.391	0.716667	0.159667	0.523	0.664	1.16667	1.26933
Wv03G1421	1.19567	0.0633333	0	0.0636667	0	0	0	0.246333	0	0	0.0516667
Wv09G0014	5.91533	140.914	261.007	107.205	27.9053	47.8823	43.265	6.16	198.475	77.989	38.0683
Wv11G1050	1.042	0	0	1.07767	0.315333	0	0	0.229667	0	0	0
Wv23G0852	18.119	21.6163	3.594	9.03467	33.946	33.713	20.251	10.482	11.641	98.8493	19.6533
Wv21G0929	0	0.0766667	0.141	0.196667	3.707	0.03	0.094	0	0	0.013	0.374333
Wv08G0294	0.195	0.204	0.194333	4.90567	0.208	0	10.5627	30.366	0	0.488667	0.156
Wv05G0040	22.3053	8.10967	4.76	27.3983	25.762	19.6493	34.8947	19.664	13.44	18.456	15.7847
Wv06G1347	25.388	24.1833	2.93467	28.4817	15.337	13.5857	12.193	20.9857	27.965	111.079	24.2983
Wv02G0228	0.252333	0.0723333	94.879	6.787	0	0.259667	3.73667	1.63667	0	1.16033	2.60367
Wv22G0789	0.149333	0.095	0.291	0.0893333	0	0.0606667	0.04	0.114	0.0303333	0.078	0.0896667
Wv23G1401	23.7187	8.00467	86.6743	16.845	11.3853	12.6823	18.9423	20.11	13.7987	25.1907	18.976
Wv24G1403	5.631	0.847667	1.12733	3.47933	4.31433	1.767	0.146333	10.0323	0.717333	0.800333	0.409667
Wv15G0509	0	0	0	0	0	0	0	0	0	0	0
Wv03G0153	13.195	9.128	4.68767	2.983	1.689	2.85933	1.90767	8.74433	23.35	0.664333	1.20833
Wv11G0524	0	0	0	0	0	0	0.163333	0.634	0.084	0	0.0463333
Wv19G1025	0	0	0	0.231	0	0.336333	0.22	0	0	0	0.595333
Wvscaf04828	0.843333	0.174	0.244	1.314	1.36567	1.192	0.727	0	0	0	2.75433
Wv03G0327	10.7863	14.2343	8.976	6.31733	20.5003	26.888	17.1263	8.99933	10.9993	15.231	11.287
Wv12G1403	15.571	16.6383	77.3277	15.6583	19.8893	19.679	24.4067	18.234	24.9387	21.387	25.9353
Wv05G1930	2.94233	9.54033	10.8453	1.91	11.378	4.64267	0.739333	6.68367	3.78933	3.70667	1.69833
Wv11G0333	8.88	7.951	2.066	6.78	11.645	12.4797	8.26467	9.20367	6.046	11.7413	15.742
Wv18G0132	0	0	0	0	0	0	0	0	0	0	0
Wvscaf07971	0.0426667	0	0.171667	0.206333	0.379667	0.058	0.154333	0.122667	0.074	0.072	0.698667
Wv05G1270	26.3837	0.723333	0.429333	0.862667	0.199667	0.484333	6.97733	3.04667	1.63867	0.449667	0.581
Wv10G0141	1.40067	0.543333	0.476333	0.960667	0.828	0.399667	0.603	3.56467	0.838667	0.675667	0.665667
Wv02G0877	0	0	0	0	0	0	0	0	0	0	0
Wv12G0650	0	0	0	0	0	0	0	0	0	0	0
Wv22G0062	0.123	0.0543333	36.5373	30.176	61.5093	12.8823	0.130333	0.092	0.169667	67.9217	0.621
Wv06G0968	0	0	0	0	0	0	0	0	0	0	0
Wv22G0247	0.0663333	0.144333	0	0.0183333	0.217667	0.588333	0.0543333	0.026	0	0.04	0.0153333
Wvscaf05844	0.144333	0	0	0	0	0	0.146333	0.164667	0	0	0.247
Wv02G1449	0	0	0	0.128333	0	0	0	0	0	0	0.035
Wv01G1389	0	0	0	0	0	0	0	0	0	0	0
Wv24G0854	9.34467	17.204	6.65633	12.994	1.57667	4.907	9.269	1.32533	5.521	5.092	2.957
Wv06G1028	1.70833	0.243667	49.3143	0.239667	2.87467	1.92567	0.23	0.078	0.039	0.026	0.551333
Wv22G1197	30.874	13.7973	8.13433	23.2283	31.7877	14.8357	21.261	15.875	7.15233	6.70967	17.699
Wv18G1036	5.44	7.33167	18.2483	5.37267	8.666	10.665	9.358	5.33733	6.68533	9.75967	5.45333
Wvscaf10907	0	0	0	0	0	0	0	0	0	0	0.033
Wv19G0027	11.229	19.5423	12.66	17.4407	12.4313	13.3247	13.765	14.7043	19.059	39.4033	6.50433
Wv15G0091	8.526	103.762	10.2343	37.691	11.2553	8.027	12.7117	8.38133	117.162	16.1607	21.815
Wv22G0508	0	0	0	0	0	0	0	0	0.277667	0	0
Wv07G0827	3.23633	1.16333	2.29267	2.271	3.22367	2.36767	1.88833	0.839667	2.56633	2.68	0.860667
Wv24G1056	0	0	0	0	0	0	0	0	0	0	0
Wv02G0236	20.583	9.16933	15.2537	27.736	10.2893	11.554	11.4127	27.908	13.855	8.86333	9.82167
Wv21G1353	53.364	38.412	36.8187	44.3943	40.0883	44.3153	43.3257	38.599	27.8837	31.6527	64.081
Wv08G0611	0.645	0.275	114.226	3.324	1.62533	2.78433	5.75033	0.748	0.0633333	1.88267	6.77833
Wv16G0019	10.692	22.0127	2.70367	11.7347	19.2713	25.283	14.7623	13.6767	19.9197	26.8403	29.3173
Wv21G0077	1.20533	2.60067	0.995	1.139	3.36	9.309	7.889	1.416	3.842	2.437	12.6757
Wv18G1030	0	0	0	0	0	0	0	0	0	0	0
Wv15G0089	3.062	6.59033	2.765	1.006	3.70067	4.568	3.19667	1.394	3.018	2.38467	5.15933
Wv14G0020	0.69	0.588333	0.104333	0	0.137	0.275667	0.204667	0	0.187333	0.321333	0.557
Wv01G1058	16.207	1.61167	0	0.0916667	3.505	0.0626667	0.0886667	3.324	4.814	0.0966667	0.23
Wv21G0685	41.9083	35.7327	6.03267	29.582	17.745	16.9927	36.5407	35.995	17.8833	23.9147	31.2987
Wv10G0791	0	0	0	0	0	0	0	0	0	0	0
Wv23G0230	0.616333	0.338667	0	0.608667	1.06133	0.343667	0.130333	0.082	0.475667	0.209	0.200333
Wv04G0895	0	0	0.230667	0	0.197	8.26133	3.36133	0	0	16.8357	1.46433
Wv15G0826	0.259	0.0833333	0	0.261333	0.124333	0.0593333	0	0.412667	0.190333	0	0.0263333
Wv07G0068	0.144	0	0	0	0	0	0	0	0	0.105667	0
Wv18G0081	1.86267	0.608333	0.174	0.916	1.55333	1.63567	0.742667	0	0	0.0206667	0.0343333
Wv12G1114	8.11767	8.583	2.28	5.62233	4.89633	5.47433	5.07467	28.115	21.2563	11.5723	11.1487
Wvscaf03372	0.321667	0.223	0.24	0.673667	0.435667	0.162667	0.618	0.258333	0.076	0.300667	1.16733
Wv19G1568	20.281	18.2993	0.158667	34.155	42.121	52.3113	11.917	7.713	18.0273	79.742	10.5303
Wv12G1019	5.87633	2.82033	3.167	1.30933	4.40467	5.132	6.399	1.928	1.307	9.191	2.79767
Wvscaf10785	0.0326667	0.186333	0.279333	0.215667	0.211333	0.131	0.0686667	0.226	0.049	0.312667	0.581667
Wv21G0673	2.37967	0.253333	2.76667	1.846	1.06	0.424333	0.091	0.794667	0.514667	0.529333	0.552667
Wv02G0052	0.659333	0.0323333	0	0.08	0.073	0.036	0	0.549667	0	0.033	0
Wv21G0965	52.2673	149.652	98.0403	43.9203	6.22	8.12533	2.52967	49.9053	89.1257	1.878	7.545
Wv12G0329	0.271667	0.571	0	0	1.51767	1.225	0.059	0	0.175	2.783	0
Wvscaf01409	0.83	0.690333	1.92133	1.75433	2.14333	1.11867	1.082	1.47267	1.04733	1.74367	3.236
Wvscaf10176	0	0	0	0	0	0	0	0	0	0	0.033
Wv18G1288	13.399	34.0653	23.4347	19.771	18.0453	19.4793	12.8837	14.1097	37.3607	19.763	13.989
Wvscaf01855	0.117333	0.083	0.217333	0.318667	0.570333	0.100333	0.105333	0.209667	0.0503333	0.346333	0.679
Wv23G0716	4.56533	7.779	20.8847	4.04633	5.93033	3.94967	4.58033	0.720333	4.13267	3.46467	0.91
Wv07G0927	28.0693	36.2113	188.836	35.266	48.923	61.7583	66.765	89.2897	8.47867	125.264	27.9373
Wvscaf09720	1.249	0.700333	0.625667	0.0946667	0.147	0.597667	1.63733	0.167333	0.172	2.33467	0.117333
Wv04G0192	9.27167	10.853	311.021	7.811	1.76167	8.937	6.55067	3.05967	9.773	18.5043	6.78233
Wv18G0432	0	0	0	0	0	0	0	0	0	0	0.628
Wv04G1347	39.7393	31.7473	35.7233	55.855	47.3357	68.102	55.3917	87.7413	19.6967	74.7137	60.4013
Wv02G0911	25.9903	16.6927	4.49267	13.858	24.4877	24.336	30.8897	12.1533	13.6703	37.685	23.268
Wv04G2393	3.365	2.67167	1.60367	2.14567	3.07533	2.51267	2.262	1.677	3.516	2.639	1.69633
Wv18G0044	95.984	54.857	129.967	81.2743	99.28	86.3493	23.0143	56.4397	90.942	54.586	35.3933
Wv23G1034	28.4923	30.904	19.4977	17.764	29.5257	22.9707	30.359	24.4527	24.7777	24.938	18.4943
Wv06G1982	70.0403	2.43367	1.935	30.1483	211.385	555.995	302.84	7.26067	0.542667	17.482	30.1233
Wv06G0484	0	0	0	0	0	0	0	0	0	0	0
Wvscaf10856	0	0	0	0	0	0	0	0	0	0.635667	0.138
Wv02G1290	0.504667	0.0743333	0.144667	0.102333	0.08	0.147	0.862667	0.0903333	0.0393333	0.410333	0.0686667
Wvscaf10241	0.140667	0	0	0	0	0	0	0	0	0.147667	0.275333
Wv06G2028	4.79967	7.02367	3.96367	5.03367	4.992	5.81333	6.43333	6.764	9.33233	8.79467	8.02433
Wvscaf01830	0	0	0	0	0	0	0	0	0	0	0
Wv02G1681	5.72767	2.33567	6.76333	3.371	1.52133	1.969	1.58133	5.978	1.55767	1.13933	1.30567
Wv04G1207	0.331333	0.409333	4.65667	0.711333	0.633667	0.469333	1.52933	0.807667	0.237	2.39167	6.37467
Wv23G0832	39.9097	34.0137	34.5167	59.5523	9.76367	9.482	22.7737	40.3907	15.377	15.9037	13.1853
Wv09G1391	30.537	12.9747	2.46133	5.25467	2.81967	26.2367	117.39	13.6753	11.2897	8.374	34.7373
Wv06G0756	37.0483	13.9293	28.1367	27.3197	29.7233	37.981	43.571	23.6677	24.5003	55.224	46.276
Wv01G1067	0.054	0	0	0	0	0	0	0.506	0	0	0
Wv20G0780	0	0	0	0	0.035	0.479333	0.0393333	0.0396667	0	0.709	0.0663333
Wv19G0954	75.392	35.09	7.77267	48.2217	50.6363	34.636	26.1347	51.6913	42.5437	34.3667	23.9613
Wv21G1186	21.32	19.7687	6.78067	21.3767	22.6147	32.8823	34.4517	25.4503	16.424	56.8723	33.151
Wv24G0155	3.229	0.637667	0.062	4.15033	1.66133	0.782	1.16633	0.562667	1.08233	0.232333	0.270667
Wv20G0893	0.0163333	0.0303333	0	0	0	0	0	0	0.0256667	0	0
Wv04G3377	4.78667	1.74267	2.528	0.166667	0.036	0.0156667	0	1.95067	0.122667	0.075	0
Wv02G1061	0	0	0	0	0	0	0	0	0	0	0
Wv04G1802	3.809	0.042	1.01833	2.577	1.38133	0.0903333	0	0.312333	0.0216667	0	0.00333333
Wv12G0006	0.150667	0.172	0	0.0803333	0	0.0893333	2.53467	1.494	0.464667	3.02	0.283333
Wv21G0953	29.1177	22.713	44.375	35.9077	43.4727	53.692	38.528	33.4673	24.6793	54.511	43.055
Wv06G0458	37.3243	5.155	3.847	110.031	0.39	4.64833	9.679	45.2307	1.45967	17.8533	4.02133
Wv01G1695	0.287667	0.540667	0.106	0.133	0.108	0	0.0663333	0.505	0.126	0	0
Wv21G0514	0.144667	0	0	0	0	0	0.741333	0.331	0	0	0
Wvscaf09492	5.19667	34.7883	4.987	6.903	4.37433	7.94633	5.34533	4.53167	42.6867	0.761333	10.4323
Wv19G0831	10.0933	14.4563	4.758	9.26433	9.537	12.041	11.07	6.61533	9.69367	9.98867	10.1173
Wvscaf09340	0.477	0.177667	0.708667	0.759	0.834667	0.628667	0.248667	0.854	0.302667	0.317	0.975333
Wvscaf02063	0.144333	0.152	0.273667	0.506333	0.581333	0.611667	0.146333	0.99	0.894667	0.653	1.00967
Wv01G1356	13.53	12.7483	34.3787	17.6467	11.7597	21.0577	20.5093	13.8747	9.27267	13.4867	14.8453
Wv07G0740	7.542	9.12333	8.29167	7.66667	10.1093	9.53367	10.0543	12.0603	12.2743	9.83833	9.79667
Wv04G3022	0.012	0	0	0	0	0	0	0.018	0	0.007	0
Wv06G1121	0.337333	0.905	1.07567	0.358	1.567	1.641	0.647	0.622	1.06367	1.05033	0.694
Wv16G0749	4.92333	4.35867	1.51767	13.6587	90.648	1363.2	976.385	7.007	0.447333	191.168	935.187
Wv12G0376	20.564	24.6323	34.583	12.892	94.3877	75.6123	83.596	14.252	13.6577	55.7033	23.7623
Wvscaf09107	0.471	0.105333	5.87667	0.399	0.136	0.303667	0.266667	0.351667	0.0666667	2.37567	0.119667
Wv16G0649	10.9277	10.67	1.257	11.1153	20.182	22.1767	7.65367	46.7867	8.11633	24.1497	13.7657
Wv18G1512	2.099	0.0656667	1.04967	2.63	4.039	0.575	0.273333	1.64433	0.448333	0.123	0.0736667
Wvscaf10192	0.0563333	0.190333	0.327	0.294667	0.219667	0.0926667	0.27	0.181	0.0503333	0.140333	0.605667
Wv15G0084	0.368333	0.245333	0.333	0.348333	0.113	0.395333	0.142333	0.341	0.0873333	0.339333	0.716333
Wv11G0419	0	0	0	0	0	0	0	0	0	0	0.0346667
Wv02G1458	134.366	114.994	110.602	95.3683	147.316	140.369	138.428	98.5697	99.433	136.437	115.775
Wvscaf00669	0.82	0.925333	1.30967	1.76767	3.18267	2.61867	3.819	0.505667	0	0.631333	2.79067
Wv04G0850	1.99633	0	1.35233	0.368	0.119333	0	0	0.216	1.52967	0.04	0.0163333
Wvscaf10215	0.301	0.182	0.706333	0.763667	0.576333	0.478333	0.335333	0.451333	0.749	0.909	1.29933
Wv22G0128	0.0313333	0	0.0413333	0.0253333	0.0553333	0.019	0.00833333	0.112	0.037	0.024	0.069
Wv18G1660	14.9347	7.33167	1.65867	10.145	10.5763	7.286	7.169	12.391	11.7457	7.129	8.789
Wv23G0881	4.92333	5.09067	5.26233	6.168	4.52333	4.795	4.21233	5.414	7.96733	5.15567	5.84233
Wv04G2544	0	0	0	0	0	0	0	0	0	0	0
Wvscaf01860	0.386333	0.295333	0.588667	0.571667	0.725	0.524333	0.864	0.533333	0.454	0.380333	1.684
Wv10G0153	50.5897	27.367	33.522	51.683	29.032	24.6857	28.4773	33.9197	25.4943	18.3577	31.517
Wv18G1218	6.761	8.34267	5.04333	8.53333	8.016	7.645	7.85767	5.58767	7.382	7.50933	9.125
Wv19G1019	72.889	69.4507	61.4497	86.6787	42.3	48.1257	65.6137	66.3673	55.2137	48.3587	63.9157
Wv12G1079	60.894	43.8553	26.837	78.273	25.867	25.798	17.783	49.4303	36.1137	13.815	14.5937
Wv16G0867	0	0	0	0	0.019	0	0.0186667	0	0	0.038	0.029
Wv01G0927	0	0	88.2287	0	0	0	0	0	0	0	0
Wvscaf02987	0	0	0	0	0	0	0	0	0	0	0
Wv01G0085	0.0883333	0	0.23	1.00867	83.134	5.20867	0.0476667	0	0	2.702	8.561
Wvscaf10728	3.27033	3.00667	12.4127	10.8917	8.23467	13.581	16.6917	9.02167	4.401	15.8627	49.7507
Wv05G0821	0	0	0.652333	0	0	0	0	0	0	0	0
Wv01G1950	308.097	2.43967	169.671	542.881	69.939	56.0747	16.234	103.173	2.31367	34.1473	4.55667
Wv12G1139	0	0	0.026	0	0	0	0	0	0	0	0
Wv04G3392	0	0.099	0.250667	0.104	0.241667	0.157	0.0743333	0	0	0	0
Wv09G1125	2.29967	8.61733	65.5233	0.604667	1.89833	2.672	1.69133	0.377333	3.588	2.938	1.65767
Wv16G1567	0.323667	9.49733	4.49933	0.147333	2.35	1.36867	0.500667	0.19	10.714	1.80467	2.619
Wv18G0510	1.49833	0.073	0.173333	0.858	0.652667	0.297	0.277333	0.488333	0.411667	0.179667	0.425333
Wv01G0075	11.14	5.00667	10.4523	23.9483	7.429	9.81333	5.01767	38.062	7.39833	5.15433	13.4223
Wv16G0907	41.082	13.7827	15.1863	574.481	15.2263	19.1293	61.175	53.738	2.01333	506.971	164.118
Wv06G1689	1.19867	1.31867	3.51567	0.254667	0	0.048	0.190333	0.0823333	0.104667	0	0
Wvscaf07835	0.396333	0.282333	0.888667	1.197	0.861667	0.801667	0.671333	1.041	0.8	1.00167	2.14533
Wvscaf02022	0	0.174	0.244	1.061	1.079	1.05433	0.885	0.607333	0.223667	0.668	0.550667
Wv17G0292	0.507667	0.168333	0.184333	3.03967	0.0933333	0.429333	3.18633	1.24033	0	0.262333	14.575
Wv04G1189	0.126333	0	0.486667	0.0756667	0.083	0	0	0	0	0	0
Wv04G2806	9.59633	7.14067	7.26233	9.39867	6.549	6.728	6.9	3.533	4.26767	7.36267	5.881
Wv05G2132	9.70667	0.299	0.041	4.97167	1.83833	1.39033	0.160333	5.425	0.0433333	0.288667	1.41567
Wv06G0478	0	0	0	0	0	0	0	0	0	0	0
Wv18G0266	5.564	26.5983	1.547	4.98167	4.42233	5.043	8.542	5.65933	29.946	8.19367	16.9817
Wv17G0443	5.166	0.229667	21.5673	1.58833	0.019	0.207	0.136333	0.733333	0	1.52867	0.289667
Wv01G0135	5.02833	2.285	0.838	2.914	6.65633	4.81667	4.34133	2.39533	2.22433	3.60133	3.218
Wv24G1059	5.14767	55.504	31.3497	3.842	5.76267	5.32467	7.50233	2.17933	55.6967	4.77367	4.80967
Wv14G0861	44.831	55.0397	5.747	27.9257	48.4967	21.58	1.09067	12.1103	94.9707	6.64533	8.08233
Wv14G0990	0.122333	0.366	0.453667	4.36267	0.203667	1.522	0.773	2.16167	2.64633	2.26767	4.737
Wv10G1188	9.57633	0.392667	4.31233	3.12333	2.76533	1.50033	0.196	3.87233	0.203	2.556	0.0903333
Wvscaf06387	0.383667	0.354667	0.745	0.931667	0.389667	0.455	0.662	0.653667	0.303	0.681	1.563
Wv07G0570	0	0	0	0	0	0	0	0	0	0	0
Wv13G0664	11.7493	8.87767	4.38567	7.30867	12.5883	19.0543	13.1247	10.5193	7.45633	12.531	14.746
Wvscaf03023	0.556	0.789333	1.11533	1.22367	1.71533	0.814333	1.48033	1.385	1.43733	1.093	3.28233
Wv14G0753	0.169	0.246667	0.288	0.544333	0.346333	0.161667	0.0953333	0	0	0	0.0603333
Wvscaf08009	0	0	0	0	0	0	0	0	0	0	0
Wv16G1309	0.0873333	0	0	0	0	0	0	0.097	0.410333	0	0.0806667
Wv05G0136	1.60333	0.0743333	0.052	1.379	0	0.144667	0.439	4.12433	0	0.229	3.291
Wv16G1783	26.3677	0	0	7.40767	1.36033	0.182333	0	9.09633	0	0.0693333	0
Wv20G1408	0.200333	0	0.116	0	0	0	0	0	0	0	0
Wv04G0601	1.228	1.63033	1.88033	1.551	2.63733	3.156	2.688	1.504	1.81267	2.48633	2.342
Wvscaf07082	0.092	0	0.255333	0.277667	0.100667	0.0936667	0.259	0.252667	0.380333	0.0506667	0.625333
Wv19G0857	0.112667	0	20.628	0.0753333	0.0803333	0.108333	0.077	8.19067	0	0.37	0
Wv07G0285	3.89167	3.49067	9.58467	9.07067	2.49133	5.10667	5.914	7.23267	3.60433	6.52533	6.234
Wv11G1170	2.56833	10.7847	4.367	14.755	0.938667	5.02633	1.412	89.3913	0.482333	0.953667	15.6647
Wv01G1079	14.958	0	0	0.975667	0	0	0	4.32833	0	0	0
Wv16G0541	14.9483	10.7393	2.81133	17.0947	6.531	7.99533	9.72433	15.8033	3.57367	4.57967	4.307
Wv04G3152	7.023	2.85133	0.270667	7.741	3.34633	2.18967	0.947667	3.099	1.98867	1.38333	1.665
Wvscaf09265	0	0	0	0	0	0	0	0.118	0	0.301667	0
Wvscaf09678	0.048	0.111667	0.401333	0.224667	0.112	0.058	0.0996667	0.128333	0.148333	0.343667	0.282667
Wvscaf04958	0.144333	0	0	0.906333	0.157	0.273333	0.289667	0.164667	0	0.295	0.522333
Wvscaf10325	0	0	0	0.149667	0	0	0	0	0	0	0
Wvscaf06729	0.397	0.507667	1.02933	1.04767	1.47633	0.601	0.704333	1.10167	1.05433	0.931333	2.41533
Wv12G0135	0.0223333	0.466667	1.35333	0	0	0	0	0.042	1.073	0	0
Wv11G0165	42.4853	0.0686667	0	0.0573333	0.242	0.541667	0.022	11.0257	0	0	0
Wv04G3183	38.648	19.1713	22.1177	21.2513	39.401	42.419	35.8793	22.7713	23.194	67.2397	29.0907
Wvscaf10146	0.092	0.177667	0.375	0.205667	0.313333	0	0.150333	0.393	0.227	0.106333	0.436
Wv04G1476	37.9987	86.6333	29.1803	41.865	38.8213	17.5077	17.8603	46.3363	225.865	44.3317	20.9277
Wv24G0761	0	0	5.522	0	0	0	0	0	0	0	0
Wv05G0403	0.459333	0.861333	0.194	0.456	0.640333	1.742	1.26867	0.436667	1.06367	3.824	0.653333
Wv10G0554	0	0	0	0	0	0	0	0	0	0	0
Wv16G0057	1.716	3.31767	10.5527	19.2473	0.312333	0.632333	4.16233	9	0.819333	0.524667	2.40167
Wv22G0864	24.7153	20.6303	85.0623	14.3873	10.805	11.086	5.621	8.41867	11.6157	6.39933	5.951
Wv23G0991	8.91033	0.154667	0	10.955	5.62	8.89033	1.088	234.737	2.58467	35.951	8.37133
Wv12G0401	0	0	0	0	0	0	0	0	0	0	0
Wvscaf02694	881.767	13.2697	291.144	1512.1	2.11467	12.8657	21.3357	348.564	1.66233	0.155667	3.205
Wv23G0601	14.8117	0.0416667	191.513	0.480333	4.057	0.269	0.094	2.11467	0.0876667	0.168	0.141333
Wv19G0678	6.77	3.89067	2.00267	2.24033	7.12	15.1957	9.49367	8.39933	3.42267	15.977	11.5123
Wv01G2028	6.02633	4.61467	11.5887	5.18767	6.857	6.82867	9.18	4.05667	3.63567	7.962	4.97433
Wv24G1486	0	0	0.0693333	0	0	0	0	0	0	0	0
Wv20G0860	8.45133	6.385	1.415	2.00167	2.68667	3.56633	0.158	3.65067	16.6783	1.67367	1.73567
Wv12G0477	97.1277	65.6867	19.5357	68.87	90.7463	71.2207	71.6307	65.385	37.9803	69.9753	58.9533
Wv16G0728	0.814333	0.203	0.232667	0.595	3.108	1.043	0.0573333	0.186667	0.686	1.69233	0.835333
Wvscaf03081	0.420667	0.34	0.599667	0.622	0.722333	0.303333	0.659	0.814333	0.985333	0.511667	2.13
Wvscaf07275	0.538667	0.156667	1.15367	1.19833	0.891333	0.539333	0.399	0.701667	1.04733	1.16067	1.91
Wvscaf01701	0	0	0	0	0	0	0	0	0	0	0
Wv11G0799	0.024	0	0	0.938667	0	0	0.35	1.012	0	0.0583333	0.231667
Wv04G0549	0	0	0	0	0	0	0	0	0	0	0
Wv04G3376	94.4147	90.3057	14.8247	7.36867	211.896	427.875	295.389	144.935	61.754	51.7427	353.906
Wvscaf07411	0	0	0.228333	0.152	0.130333	0.274	0.159667	0.210667	0.223667	0	0.247
Wvscaf08793	4.84533	1.811	2.19767	2.065	0.910667	2.118	7.25133	1.364	1.87833	5.71367	1.504
Wvscaf07898	0.762667	0.866333	2.59967	2.682	1.857	1.19467	1.217	0.501	0.151333	0.691333	6.74033
Wv02G1729	8.01467	11.3303	2.345	8.678	11.502	17.084	9.52433	13.9243	10.1427	13.858	17.6163
Wv19G0610	0.0496667	0	0.086	0.107333	0	0	0	0	0	0	0
Wv12G0680	0.902	0.237	0.840667	0.814333	1.28633	1.40467	0.246	0.868667	0.143	0.671	1.001
Wv09G0292	0.801333	88.3097	0.380333	0.562333	8.19567	2.90833	2.854	2.64633	136.456	0.460667	1.13967
Wv16G0160	3.976	1.19767	0.117333	4.41667	3.86067	3.18633	3.32833	17.513	0.817333	3.59	4.95567
Wvscaf01381	0	0	0	0	0	0	0	0	0	0	0
Wv06G1531	2.44833	0.122	9.832	0.448	0.277	0.184	0	1.20533	0.201	0.249	0
Wv05G1512	1.63267	0.180667	0	0	0.154667	0	0	0.175333	0	0	0
Wv10G0111	55.125	0.0876667	0.578	36.1797	1.65767	1.12267	0.578	23.7747	0.158333	4.69533	0.548667
Wvscaf06747	2.65733	0.185333	2.64033	1.238	1.87667	2.04933	5.16267	1.59933	0.592	8.198	1.642
Wvscaf06894	0	0.304	0.456333	0.557	0.574333	0.272667	0.437333	0.670333	0.873667	0.505333	0.889667
Wvscaf08701	0.196333	0.104	0.354333	0.588	0.536333	0.245	0.204333	0.22	0.226667	0.255333	1.103
Wv16G0228	0	0	0	0	0	0	0	0	0	0	0
Wv08G1021	6.736	6.16733	8.97233	2.94333	7.169	9.09833	16.873	4.917	5.23967	18.4017	4.96167
Wv17G0137	33.907	58.2543	1.48833	16.4773	43.8493	66.2013	57.6233	20.5643	31.415	68.1857	59.4273
Wvscaf06855	0.786	0.731333	2.05333	3.39833	1.90667	0.968	1.71933	2.42333	1.43667	1.64733	4.56233
Wv20G0380	0	0	0	0	0	0	0	0	0	0	0
Wv04G1687	0.528	8.06233	7.916	3.639	0.091	1.09733	3.56233	1.86567	21.1717	0.172	0.343333
Wvscaf03739	0.181	0.083	0.220667	0.765667	0.723667	0.300333	0.240333	0.081	0.0993333	0.107	0.629333
Wv03G1697	0	0.428	0	0.097	0.106333	0	0	0.205667	7.34867	0	0
Wv04G2874	16.4543	453.104	40.6187	14.3213	30.841	31.9367	39.127	13.695	447.707	40.0177	20.69
Wv01G1364	0.38	0.431667	0.074	0.214333	0.944667	2.35533	3.955	0.112333	0.594333	1.23067	0.373667
Wv13G0490	25.5117	13.2013	26.2243	15.2203	15.205	14.921	15.2177	23.3907	12.3727	12.2217	14.7463
Wv01G2034	34.531	65.46	1.81	30.235	19.2583	24.4973	20.7287	18.6347	41.7573	4.198	14.8867
Wv13G0169	1.96767	10.782	0.690333	2.59633	1.475	5.11933	6.27633	23.1053	2.946	1.072	24.212
Wvscaf02134	1.00067	0.858667	1.637	1.33233	2.65667	1.19167	0.661333	1.83367	1.05	1.04133	3.843
Wvscaf02457	0	0	0	0	0	0	0	0	0	0	0
Wv19G1511	17.318	20.7043	17.0747	12.3167	22.9643	24.9003	16.1597	17.6923	16.3647	19.8133	20.9233
Wv15G0229	29.2653	22.2303	35.529	31.9833	46.8923	31.4937	22.437	27.6673	36.579	72.2973	25.6873
Wv20G0123	2.217	0.0146667	1.28	5.30233	47.125	2.69533	0	3	0	0.223	0
Wv17G0367	14.7717	21.3107	48.7567	9.978	12.5713	17.145	22.3483	12.8827	14.808	25.8123	15.85
Wv16G1060	0	0	0	0	0	0	0	0	0.082	0	0
Wvscaf04201	0.840333	0.875667	1.89033	1.597	1.80233	0.802667	0.648667	1.16567	1.094	1.249	3.56867
Wv02G1182	11.058	21.79	9.13633	5.986	13.3953	18.598	26.213	10.175	11.1607	22.783	14.2227
Wv14G0128	0	0	0	0	0	0	0	0	0	0	0
Wv23G1486	0	0	0	0	0	0	0	0	0	0	0
Wv13G1038	1.98567	1.77833	0.481	0.744667	2.05	6.09467	18.6917	4.837	4.611	19.922	11.7743
Wv03G1813	6.87233	6.978	3.17	12.078	173.993	358.795	180.793	5.25467	7.09633	405.878	135.648
Wv02G1097	47.9253	19.9763	1.73567	378.27	16.04	30.224	29.1	120.922	7.88	1.705	160.623
Wv20G0453	16.4253	98.3963	40.082	10.9413	40.572	47.215	40.058	13.621	52.3783	66.1467	25.7867
Wv16G1282	0.118	0.02	0	0.109333	0	0	0.083	0	0	0.048	0.014
Wvscaf05863	0.703	0.445	1.684	0.715333	1.243	0.833667	0.803667	0.987	1.19833	1.16833	2.37133
Wvscaf01713	90.974	108.563	190.527	80.4737	114.074	116.533	112.108	85.595	108.162	105.727	93.4047
Wvscaf00684	0.558	0.825667	2.89033	2.67533	6.99667	3.50567	4.25667	0.358333	0.671	0.505333	3.64367
Wv15G0002	0.629	0	0.363667	1.24433	0.355667	0	0	0	0.5	0	0.0906667
Wv04G0310	10.054	0.854667	11.6273	5.12567	2.33767	7.784	43.2993	0.994	0.314667	3.64667	1.36533
Wv07G0651	0.171	0	0.0803333	0	0	0	0	0.069	0	0	0
Wv03G1295	1.54867	1.041	0.607333	4.70633	0	0.018	0	0.0466667	3.75433	0	0
Wv20G1401	0.723	4.895	0.749	1.08633	14.1733	26.828	112.384	0.325667	1.454	11.7457	26.396
Wv05G2089	204.416	301.314	96.8547	155.436	114.651	228.299	193.833	138.335	148.108	74.1023	104.854
Wv07G0724	12.4937	32.3587	129.198	115.535	11.716	39.334	120.021	38.0173	21.1667	32.0907	43.1863
Wvscaf03520	0.287	0.238667	0.830333	0.456333	0.490667	0.424667	0.576333	0.332	0.200667	0.132	0.835333
Wvscaf03919	0	0	0	0	0	0	0	0	0	0	0
Wv16G0063	56.6887	40.3607	37.8207	121.106	10.7073	30.476	86.66	386.637	31.8987	65.1127	108.943
Wv02G0700	1.68167	0.325333	70.804	9.464	0.878333	0.200667	0.024	5.15267	0.0326667	0.472667	1.442
Wv04G1637	2.62433	2.01733	3.60033	4.59567	4.499	4.474	4.318	5.567	1.57067	13.505	3.528
Wv18G0987	52.5083	13.5987	4.756	11.7527	21.3223	38.878	29.301	30.8447	21.8523	5.009	24.434
Wvscaf02802	2.029	0.883667	2.213	2.782	2.18033	0.708667	1.87333	2.942	1.13233	1.89967	4.94333
Wvscaf01262	1.21067	0.254667	1.85033	1.89767	1.75	1.159	1.115	1.82133	1.26033	1.64267	3.38433
Wv15G0262	13.1763	13.3247	17.991	17.394	9.36433	8.97733	10.2207	24.9113	17.768	10.991	9.606
Wvscaf03210	0	0	0	0	0	0	0	0	0	0	0
Wv23G1684	6.623	7.802	2.80033	6.66067	7.85267	9.324	9.225	8.37633	8.35133	8.58067	8.80567
Wv24G1275	15.7563	10.7657	0.702	22.4803	12.5473	17.329	18.614	39.4773	7.48433	18.0823	23.196
Wv20G1520	0.0306667	0.0286667	0.019	0.0233333	0.0123333	0.0106667	0.0113333	0	0	0.0726667	0.0693333
Wvscaf05625	0.182667	0.066	0.949333	0.655	0.764667	0.711333	0.7	0.914333	0.831333	0.245	1.133
Wvscaf05914	0.0283333	0.117333	0.393	0.467667	0.381333	0.185667	0.296333	0.395	0.349	0.276	0.691
Wvscaf09615	0.0906667	0.052	0.323333	0.639333	0.109667	0.047	0.0546667	0.292	0	0.122667	0.64
Wv03G0440	257.71	38.1903	4.385	21.0853	16.5343	4.42167	6.66667	14.6387	28.8553	2.12967	4.27767
Wv04G2144	23.8157	0.462	1.14833	1.02867	0.185	1.09933	0.568333	1.49267	1.69833	0.562333	0.573
Wv03G1125	35.447	0.526667	1.25867	25.3413	22.218	16.64	4.563	15.6913	2.87933	1.46633	18.9633
Wvscaf03279	0	0.270667	0	0.273667	0.321333	0.087	0.0933333	0.147	0.071	0.0673333	0.313
Wv10G0192	15.0507	4.925	0.0896667	8.83033	13.957	15.8323	12.986	103.493	4.73833	8.3	9.641
Wv19G0711	0	0	0	0	0	0	0	0	0	0	0
Wv09G1023	6.11433	16.163	31.9383	7.58467	8.62267	5.20033	2.72667	19.9417	37.4583	2.71067	5.03967
Wv05G1767	15.825	15.03	8.93033	30.8783	9.896	8.016	13.704	25.5603	19.2893	9.29133	16.5363
Wv03G0641	4.97933	6.03667	18.2963	21.219	5.44733	8.16633	9.96133	21.1897	6.36133	5.63733	8.472
Wv13G1087	2.559	0.115333	2.30367	2.173	1.48767	0.011	0.0116667	2.85433	0.071	0.0513333	0.142
Wv04G2049	26.8637	30.868	76.7367	30.4547	27.8407	30.3247	30.93	37.3687	39.8547	54.639	23.6197
Wvscaf08523	11.175	6.03533	3.587	1.53	1.12067	3.73333	11.594	2.70967	4.09	5.26233	2.884
Wv12G1332	0.0456667	1.533	0.534333	0.278	0.980333	0.785667	3.57933	0.327333	1.28933	0.0526667	1.48367
Wvscaf05610	0.0563333	0.0393333	0.340333	0.572	0.17	0.093	0.408	0.559	0.2	0.223667	0.875333
Wv13G0357	8.60767	5.09667	4.709	1.40967	1.45767	2.78667	19.265	0.941	3.42667	8.74	1.33967
Wv13G0464	8.85367	5.66133	0.405	4.71367	6.23033	7.88167	5.04167	6.873	5.58567	8.115	7.905
Wv01G1093	23.1067	73.6033	38.4293	10.4697	25.9957	44.0717	18.2883	12.3247	135.265	22.9937	12.1543
Wvscaf06804	0.695	0.229667	0.417	1.17533	0.678	0.314	0.463	0.532333	0.298333	0.072	1.94633
Wv01G2141	17.4477	21.0403	19.1153	29.0813	22.0313	30.8707	23.5587	23.2657	19.0017	24.8977	25.793
Wv04G1565	2.427	0.054	0.0393333	0.311333	2.719	1.19	0.404333	1.848	0.091	2.30433	0.254667
Wv08G0053	0.802667	0.192667	1.31833	3.81967	0.062	0.230333	0.374667	1.73533	0.0853333	0.044	1.363
Wv05G1692	1.576	0.561667	0	0	0	0	0	5.84033	3.25867	0	0
Wvscaf04944	0	0	0.472333	0	0.130333	0.306667	0.292667	0.210667	0.222	0.162667	0.247
Wvscaf10408	0.505667	0.206667	0.0363333	0.673667	0.342667	0.199333	0.369667	0.370333	0.584333	0.103667	0.556333
Wv11G1195	0.761333	0	0.156	0	0	0	0.153333	0.294667	0	0.0156667	0
Wv04G0919	0.797	7.99267	4.68933	3.48467	1.12567	1.60433	1.32867	1.31	14.904	1.71367	2.563
Wv22G1285	4.691	0.465667	1.72367	5.815	1.451	0.635333	0	1.68067	3.44	0.0853333	0
Wv06G0359	10.5343	3.75933	0.823333	14.863	17.247	23.6767	15.8057	23.518	5.581	21.2373	16.967
Wv18G0982	1.80867	4.25567	2.00833	2.75333	4.27033	4.14233	4.74367	0.0233333	0.347667	2.63067	5.65067
Wv03G0728	5.265	31.0357	2.13967	6.34867	7.057	9.02667	5.56267	4.11667	37.5757	6.18167	7.23467
Wv06G0997	1.16267	3.07833	0.956333	2.51167	1.44167	1.98333	1.14667	1.40367	4.36967	2.514	0.743333
Wv21G1582	0.232667	0.116333	12.4707	1.29567	0.586667	0.214	0.115333	0.0736667	0.0656667	0.029	0.109
Wv03G0451	1.12833	59.182	371.064	4.877	20.5323	22.5577	31.427	0.624667	60.9983	30.519	13.0183
Wv11G0599	0.028	0	0	6.70733	0.286667	0	0	0	0	0	0
Wv05G1027	31.9957	18.2697	27.3203	29.428	41.166	34.528	28.9417	24.6483	13.0517	31.475	31.9083
Wvscaf10676	0	0	0	0	0.130333	0.169667	0	0	0	0.147667	0.519
Wvscaf03174	0.0366667	0	0.134333	0	0.0483333	0	0.0863333	0.092	0.0653333	0.11	0.384667
Wv09G1099	46.257	14.038	149.171	15.7747	92.882	123.994	184.555	18.6497	24.4937	14.5397	11.31
Wvscaf02014	0.845667	0.748	1.44967	1.09033	1.63667	0.513	0.412667	1.35	0.986	1.74533	3.10667
Wv20G0441	15.3587	26.813	22.0773	25.6923	24.3527	24.7193	13.4353	24.8627	31.897	17.255	22.5753
Wv18G1498	48.2753	114.574	16.4513	86.1037	107.054	102.143	48.757	45.9673	93.3317	68.2407	86.398
Wv05G1821	0.099	0	316.936	0.0893333	0.00866667	0	0.0756667	0.150667	0	0	0
Wv23G0916	55.5673	0.439	4.86233	4.216	1.206	0.780333	0.288	12.027	0.155333	0.396333	0.342333
Wv20G0974	0	0.647	0.299333	0.960333	0	0	0.0896667	0	0	0.258	0
Wv02G0394	3.52533	7.16433	38.0417	40.1983	2.37767	4.67033	20.7477	14.038	8.15933	31.2207	10.481
Wvscaf08868	0	0	0	0	0	0	0	0	0	0	0
Wv11G0390	11.915	22.268	0.529667	5.015	3.60667	1.05567	0.978333	6.664	22.984	0.569333	0.968333
Wv05G0608	0.873	0.205667	0.257667	0.160667	1.081	0.439667	0	3.18967	0.697333	0.383667	0.0513333
Wv13G1084	0.0263333	0.148333	0.0126667	0.488	0.247667	0.293333	0.731	0.412667	0.0203333	0.372	1.74067
Wv13G0180	42.1443	21	7.36867	75.366	10.1623	12.857	23.5427	45.9503	12.3827	22.8513	23.5017
Wv01G1837	3.55567	35.0813	0.140667	6.11667	8.23	13.6447	3.25133	8.909	68.4687	2.69367	16.5583
Wv14G0880	10.2257	0	0.013	1.457	1.35633	0.0816667	0.00766667	4.165	0.0706667	0	0.116
Wv20G0941	4.34533	2.05567	3.80967	1.94	4.252	3.88233	3.19833	3.988	2.261	1.78767	3.16067
Wv15G0600	0	0	0	0	0	0	0.0296667	0	0	0	0
Wv03G0057	0.108667	0.0213333	0.0376667	0.173	1.45933	0.257667	0.099	1.18367	0.0263333	2.90967	0.015
Wvscaf01561	1.017	1.56733	2.24167	3.09	2.33967	1.26033	1.725	2.157	1.59133	1.108	4.292
Wv04G1460	4.99967	0.417333	5.6	0.562667	4.85067	0.728333	1.774	4.46833	5.87433	0.718333	0.765
Wv02G0247	54.9213	25.7053	70.1627	53.5873	18.2983	25.176	43.0643	37.189	11.9453	30.2597	38.038
Wv01G0148	25.21	95.7947	1.81767	23.0443	34.3363	63.0637	17.1337	22.648	61.611	83.021	39.5003
Wv04G3003	3.17333	2.01633	1.59867	2.866	2.35667	2.24733	1.59	2.69167	1.74167	1.88033	1.19867
Wv14G0107	41.2597	0	5.713	2.59733	0.059	0	0.0723333	5.59467	0	0	0.056
Wvscaf05841	0.144333	0	0.244	0	0	0.137	0.306	0.147667	0	0.210333	0.261333
Wv01G1475	0	0	0	0	0	0	0	0	0	0	0
Wvscaf02552	0.284667	0.125667	0.505333	0.537	0.633333	0.221	0.448667	0.65	0.453	0.252667	1.55367
Wv20G1911	1.89667	4.298	2.07033	2.77033	3.089	1.944	1.58333	1.497	3.868	1.76	1.35167
Wv18G1076	24.4117	8.45033	116.649	49.7777	19.309	10.4867	9.646	53.236	9.13533	14.0287	28.0563
Wv16G1187	0	0.0323333	0	0.106667	0	0	0	0	0	0	0.0583333
Wv08G0240	0.466333	2.501	0.166	0.345333	4.512	0.164667	0.0326667	0.405	1.969	0.55	0.662667
Wv19G0844	5.895	9.03733	9.56767	7.24433	6.928	7.77067	11.7283	6.54467	8.18667	13.14	9.87133
Wv20G1171	5.76633	5.21567	0.136667	2.30267	3.92367	8.962	5.26733	3.519	20.3763	2.74	2.01933
Wv06G0192	0	0	0	0	0	0	13.349	0.147	0	0.106333	0
Wv04G0381	148.208	103.307	262.381	174.161	125.751	113.94	77.575	104.467	160.127	151.209	107.778
Wv10G0348	0	0	0	0	0	0	0	0	0	0	0
Wv03G1088	10.3093	0.998667	1.08733	7.08667	4.32033	3.65833	2.21133	8.36633	0.774	2.113	2.52833
Wvscaf04300	0.668333	0.543	1.77233	1.015	1.422	0.515667	0.57	1.97733	1.15	0.961667	2.72833
Wv06G0651	20.98	40.083	18.8407	65.955	24.4443	20.1227	31.6897	21.5373	40.0333	18.937	38.5543
Wv20G1355	0.570333	0	0.532	0.278667	0.216	0.209667	0.223	0.101	0	0.0453333	0
Wv04G3029	17.754	23.338	24.3183	17.946	23.384	18.8713	20.5457	14.256	26.2233	41.0833	23.7173
Wv19G1080	7.273	5.63567	13.9527	8.28867	5.06167	4.46233	3.33767	8.40333	5.91	4.78733	5.06667
Wvscaf09925	0.210667	0	0	0	0	0	0.626667	0	0	0.355333	0
Wv09G0848	17.699	33.3247	1.579	0.568667	0.394667	0.0336667	0.174667	25.191	31.1983	0	0
Wvscaf07773	6.62667	11.49	3.89967	2.00633	2.04533	4.11767	12.6083	2.06133	8.252	6.432	2.20467
Wv04G0804	0	0	0	0	0	0	0	0	0	0	0
Wv06G0802	0.139	0	8.8	0.637667	0	0	0	0.0256667	0.025	0	0
Wv17G0501	23.3803	26.299	29.97	59.4833	7.64533	9.382	10.5353	89.7767	12.8563	12.8097	12.719
Wv19G1512	51.964	18.794	279.829	55.83	12.535	17.3693	24.8807	56.026	28.542	18.526	21.3597
Wvscaf06573	0.966	1.148	3.05467	1.50133	2.07433	1.21133	1.38067	1.892	1.13433	1.22833	4.92067
Wv18G1293	0	0	0	0	0	0	0.0886667	0	0	0	0
Wv09G0944	3.69067	0.107	8.61167	0.132333	0.231333	0.407	0.0806667	0.715667	0.017	0	0.091
Wv01G0569	14.1057	97.7797	8.95367	31.5343	17.869	14.864	11.5313	24.0803	178.183	12.524	23.1553
Wv19G1667	5.67933	165.568	7.57	5.73533	5.34867	4.51867	4.80667	2.96133	141.218	3.174	5.26433
Wv10G1109	14.8297	16.521	4.76767	14.759	19.511	19.052	30.1433	29.3117	14.9573	29.0433	26.0763
Wvscaf04592	0.0686667	0.315333	0.478	0.222667	0.564667	0.112667	0.360667	0.126667	0.0616667	0.147333	0.523333
Wv20G0685	37.873	3.74567	0.611667	26.054	19.3597	0.783333	1.64767	7.04033	0.0616667	1.332	0.389667
Wv21G0359	0	0	0	0	0	0	0	0	0	0	0
Wv03G1459	13.184	11.6563	5.29233	7.39267	6.56633	5.276	4.43333	7.44533	11.3057	4.683	3.94967
Wvscaf09390	0.334667	0.514	0.803333	0.684667	0.39	0.041	0.188	0.637	0.336667	0.269333	1.26533
Wv16G1197	0.850333	1.38967	0.773333	1.21833	0.948667	0.951	0.577667	0.451667	1.59133	0.288667	0.511333
Wv14G0570	19.666	35.8223	10.103	11.789	24.4317	25.4023	23.0383	10.016	27.1253	17.279	21.0417
Wv13G0067	1.53	0.0583333	0.077	6.208	0	0	0.0456667	2.761	0	0	0.0803333
Wv04G2459	6.48733	7.709	2.40167	3.95467	6.769	8.69967	4.92467	6.75033	5.844	6.73333	6.16733
Wv04G2448	8.251	1.32667	4.34	4.59067	1.64233	0.964	0.164667	4.066	2.15367	1.10967	1.581
Wv04G0325	0.144667	0.106667	0.163333	0.031	0.02	0.021	0.272	0.0226667	0	0.339667	0.0566667
Wv06G0420	1.154	0.511333	3.10467	7.69367	5.99467	5.617	3.76667	3.06467	1.21367	5.03567	3.72967
Wvscaf10129	0.0926667	0.108	0.272	0.216667	0.202333	0.115	0.134667	0.337	0.399	0.151	0.505667
Wv23G1686	4.29667	4.59067	8.227	3.71733	3.18233	4.56767	4.333	6.77067	4.72933	6.772	7.538
Wvscaf06154	0.855667	0.0596667	0.959333	0.656667	0.915	0.314333	0.756333	0.729333	0.453333	0.562	2.278
Wv23G0848	15.0937	10.2557	7.33633	11.226	13.557	14.1143	13.4947	3.53933	8.262	6.95133	14.5607
Wv16G0603	0.477333	0.144667	92.97	0.249667	0.288667	0.0233333	0.892667	0	0	0	2.56733
Wv01G1035	0	0	0	0	0	0.0233333	0	0	0	0.954333	0
Wvscaf03880	1.223	1.27733	3.45333	2.99633	3.24633	1.51033	1.842	3.28367	2.59167	2.548	6.83567
Wv07G0775	37.85	45.3093	253.767	40.8437	14.043	12.9533	16.8773	38.9337	49.6953	13.569	33.444
Wv13G0807	0	0	0	0	0	0	0	0	0	0	0
Wv09G1110	0.459667	29.422	0.412667	0.133333	0.203333	1.04933	0	0.767333	43.4693	1.75933	0.578
Wv23G0951	7.92667	4.802	63.6703	5.176	55.588	27.034	25.4497	2.34967	2.831	9.206	1.828
Wv10G1415	9.41867	4.79433	5.20667	10.6203	8.84233	8.848	8.806	12.5307	5.03	10.4447	9.659
Wv09G0310	8.26233	16.8763	13.211	9.143	7.81633	6.842	6.61033	5.71867	26.9627	12.6233	7.12233
Wv04G1435	1.232	1.47667	4.38933	7.86167	2.349	0.416	2.48533	18.481	0.922667	2.26067	2.52333
Wv18G1579	0.438	0	0	0.0806667	0	0	0	0.431667	0.237667	0	0
Wvscaf03264	0.241	0.425667	0.912333	1.104	0.946	0.748	0.543667	0.474	0.601	0.392667	1.14733
Wv17G0990	0.144	0.144	2.44833	0.366333	0.971667	1.462	4.467	1.50733	0.125333	5.555	9.31067
Wv17G0712	0	0	0	0	0	0	0	0	0	0	0
Wvscaf09684	0.206333	0.273667	0.547	0.284667	0.285	0.0693333	0.134667	0.104	0.149333	0.246	0.496333
Wv12G0333	8.128	173.408	1098.13	623.118	197.532	231.24	819.609	244.31	144.509	630.426	66.1703
Wvscaf10083	0	0	0	0	0	0	0	0	0	0	0
Wv06G1593	0	0	2.39367	39.9267	225.814	294.997	18.978	0.05	0	490.124	120.082
Wv20G1734	23.3663	36.707	23.6777	18.306	22.3343	23.845	21.7447	9.07667	10.8433	8.463	13.2947
Wvscaf00697	1.335	1.00333	2.62067	2.50433	2.03467	1.258	2.095	3.24967	2.34167	1.26467	6.302
Wv04G1166	10.2823	14.1197	14.2647	15.189	11.1477	11.373	6.63067	11.1863	16.4323	15.8427	7.70633
Wv03G1263	42.884	32.322	18.6987	27.513	26.178	28.8857	39.3197	28.1143	20.3317	35.267	35.4493
Wv01G0239	12.8643	11.904	5.53567	10.5693	7.92833	11.606	15.9907	19.4633	10.8803	8.74033	13.163
Wv05G2001	26.9973	4.891	0.970667	37.9513	60.0647	26.0133	5.17133	80.659	0.976333	120.437	3.092
Wvscaf09994	0	0	0	0.301667	0.718333	0.508667	0	0	0	0	0.503333
Wv07G0369	1.22033	0.313	0.044	0.612	2.615	0.481667	0.104	0.289	0.794	0.219	0.0963333
Wv11G0608	13.932	19.8117	9.35867	18.3133	21.6927	28.6473	23.0497	12.1723	14.9697	43.9063	24.436
Wv13G0514	0	0	0	0	0	0	0	0	0	0	0
Wv04G2409	7.796	24.587	0.645	6.897	0.663333	1.57	1.76	6.06167	1.502	0.183667	0.552
Wv01G1776	0.137	0.609333	0	0.072	0	0.131667	0	0.071	0.316	0.257667	0
Wv20G0045	0	0	0	0.674333	0.086	0	0	0	0	0.0776667	0
Wv12G0952	1.53933	3.28833	0.986333	2.72267	3.49	10.3113	18.6613	7.636	1.08567	3.116	13.815
Wv15G0318	0	0	0	0	1.705	0	0	0	0	0.0143333	0
Wv02G0783	0.018	0	0	1.55067	6.007	48.413	4.52233	0	0	62.243	0.0473333
Wvscaf00723	1.33733	0.806667	2.13733	3.86867	3.033	1.14267	1.37233	2.99967	1.74133	1.66767	6.365
Wv13G0543	0.609	0.991	0.118667	0.118	0.342667	0.731667	0.136667	0.524333	0.414	2.18	0.785333
Wv06G0073	0.124667	0.186333	24.057	5.20933	32.029	31.4497	194.664	0.502333	0.0706667	95.1713	8.87967
Wv05G0926	123.562	1.171	5.49167	29.658	2.283	0.805333	0.014	20.3247	7.72333	0.754	0.192333
Wv22G1134	5.736	6.51367	13.9133	5.206	14.0067	8.471	1.00433	2.08733	3.965	9.05967	7.78433
Wv06G0801	103.673	97.0047	140.175	87.9847	89.451	90.018	84.605	76.4303	72.8203	78.403	84.3957
Wv01G0787	0	0	1.913	1.20167	0.0426667	0.0223333	0	0.0133333	0	0.145	0.074
Wv17G0014	0.223333	0.160667	8.317	0.484667	4.03433	2.77967	3.294	0.088	0	2.83067	0.916667
Wv10G0471	47.2013	19.042	90.0457	46.1427	13.5517	7.69433	8.953	21.4353	25.8107	7.192	9.262
Wv22G0544	0	0	0	0	0	0	0	0	0	0	0
Wv10G0032	22.9757	7.41233	42.0227	14.7153	9.976	4.508	0.908333	9.53933	22.399	4.398	1.97333
Wv07G0717	5.141	11.4233	19.3693	3.642	3.61033	6.663	10.2	5.89133	8.113	4.57933	9.09
Wv06G0644	57.1793	48.0183	72.416	80.3663	59.3	68.218	61.484	41.3513	45.7077	61.3093	67.8097
Wv11G1277	4.99367	4.59767	1.99667	4.162	3.20733	8.149	12.7107	1.18567	0.500667	1.452	10.3183
Wv05G0857	18.8163	11.1977	15.721	15.6653	13.6247	16.639	18.189	13.756	13.2257	21.0377	20.4417
Wv05G1022	0	0	0	0	0	0	0	0	0	0	0
Wv20G0701	15.563	11.2647	6.73433	10.4957	21.4287	26.5793	12.4893	19.9823	10.524	33.406	14.0143
Wvscaf02911	0.0283333	0.181333	0.389	0.662667	0.778667	0.392	0.531	0.0706667	0.0996667	0.0843333	0.724333
Wv20G1524	4.99867	20.5453	0.647333	4.426	0.998667	1.07733	0.345	2.11567	8.296	0.110333	0.881
Wvscaf05437	1.35267	1.304	3.513	2.97267	2.16333	1.74767	1.522	2.53833	2.189	2.24933	5.107
Wv17G0901	0	0	0	0	0	0	0	0	0	0	0
Wv03G1446	14.388	19.5143	17.418	12.9053	17.4303	17.0847	20.3977	15.9443	21.4563	27.0397	16.6117
Wv18G1240	2.62833	4.731	2.233	3.44433	2.612	3.05333	2.908	2.50233	3.87967	2.50667	2.45633
Wv19G1538	1.863	0.359	0.0443333	6.735	0.0593333	0.253333	1.048	1.14967	0	0.0266667	2.045
Wvscaf05164	0.666	0.570667	1.02633	0.757	1.217	0.513	0.916	0.994	0.604	0.788667	2.06233
Wv02G0465	9.34233	13.015	80.7903	3.07167	12.374	10.7937	5.45967	12.8213	12.746	22.9727	4.56833
Wv22G0522	26.6793	15.9403	61.588	15.3137	23.6557	19.343	22.2413	20.9483	5.90633	21.753	20.3877
Wv16G0216	3.44567	0.0783333	4.45433	3.751	0.678333	0.953333	0.0513333	2.16067	0.140667	0.895667	0.874
Wv11G0659	6.336	3.41167	3.89	2.907	4.648	2.42833	3.52533	10.759	5.231	1.49633	2.82333
Wv03G0561	0.518667	0.248333	0	0.677667	0.195667	0	0.224667	0.316	0.669333	0	0.445667
Wvscaf02890	0.294667	0.278	0.554667	0.719	0.618	0.462667	0.678333	0.317667	0.0506667	0.117667	0.779667
Wv06G1223	4.46533	2.458	1.97633	3.274	8.57167	9.34667	4.84967	3.613	2.76533	6.098	5.56367
Wvscaf03088	0	0.844333	0.273667	0.304	0.260667	0.613	0.292667	0.358333	0.445667	0.583333	0.383333
Wv20G1299	0.543667	1.641	17.481	1.644	0.094	1.424	0.614	1.13333	0.994	0.926333	12.6117
Wv14G0785	7.85133	30.2193	0.644333	7.99367	4.016	8.06767	7.344	16.512	24.3227	5.59833	17.3933
Wvscaf04217	0.387333	0.342	2.31433	1.69567	1.571	1.03933	0.806333	2.268	0.904667	0.569667	3.26267
Wv04G0394	1.279	1.522	0.09	3.599	0	0	0.642	3.899	0.162667	0.272	5.76933
Wvscaf09142	46.5693	20.034	20.286	14.4753	9.65967	19.2013	18.3867	39.602	10.6	20.7737	18.6497
Wv01G0240	2.83867	0.031	0.0843333	0.0813333	0.845333	0.775	0	0.263333	0.278667	0.058	0
Wv15G0611	0	0	0	0	0	0	0	0	0	0	0
Wv18G0255	13.2723	13.6163	10.067	35.6593	4.59867	4.08	3.27233	17.8687	12.8337	4.63	7.85233
Wvscaf01826	0	0	0.244	0	0.391	0.136333	0	0	0	0.794	0.122
Wv22G0448	0	0	0	0	0	0	0	0	0	0	0
Wv04G1872	322.155	5884.91	908.467	290.207	178.585	44.7343	0.384333	9.013	15694.1	1.244	7.74933
Wv04G1641	16.922	22.36	15.152	14.0227	24.4713	26.1927	23.443	9.96033	32.9687	29.5183	18.0733
Wv01G1914	9.704	11.5267	10.4953	10.6713	10.07	9.85233	9.66133	6.49833	14.4037	8.25833	8.17233
Wv08G0931	0	0	0	0	0	0	0	0	0	0	0
Wvscaf05972	0.310667	0.430667	1.44233	1.22133	0.738667	0.469	0.510667	0.357667	0.349	0.228	1.39367
Wv21G0502	0	0	0	0	0	0	0	0	0	0	0
Wv16G0888	3.26	2.44333	0.888667	2.40967	29.2137	5.48067	0.415333	5.00933	5.03767	9.50967	0.888667
Wv01G0768	0.854667	0	0.0536667	0.880333	0.159667	0.958333	0.119	1.956	0	1.24367	0.275333
Wv05G0714	12.984	121.761	10.14	41.1417	7.11433	10.9993	18.5603	2.44	112.602	14.345	9.60367
Wv24G0189	2.032	4.32667	0.681333	1.65167	1.63867	2.44767	1.994	2.63967	5.29833	1.84533	2.638
Wvscaf03143	0	0.496667	0	0.202333	0.260667	0.306	0.304333	0.210667	0	0.358	0.369
Wv20G1504	1.22033	1.78833	1.26167	2.70933	1.43133	1.92167	1.63933	3.46733	2.613	1.97	3.70767
Wvscaf06977	0.239	0.289	0.437333	0.742333	0.879333	0.395	0.562667	0.56	0.453	0.378	1.48367
Wvscaf02893	0.439	0.317	0.740333	0.810667	0.773	0.315333	0.430667	0.280333	0.151333	0.0953333	1.35333
Wvscaf03432	2.39133	2.32467	4.86867	5.84667	6.01933	2.21233	3.928	2.594	1.95067	2.59033	8.44933
Wv17G0523	42.7443	34.842	65.0267	32.8313	24.5877	39.681	42.759	14.943	12.014	16.5587	15.9743
Wv04G0522	30.8197	28.1147	76.9393	42.867	41.3347	44.908	41.7043	26.6167	33.032	62.506	53.5837
Wv18G1680	14.1753	11.7837	5.96667	6.50533	4.15733	3.984	2.052	8.95	18.3063	2.73967	3.57667
Wv13G0726	0	0	811.602	0	0	0	0	0.0316667	0	0	0
Wv04G2438	0.468667	0.444	0.484	6.76933	0.621333	0.0903333	0.256	0.293667	0.222	0.693333	0.856
Wv10G1308	2.07633	2.10033	1.25633	2.501	1.81033	2.95367	3.65767	0.955333	1.47267	4.33133	1.058
Wv01G1495	7.79533	8.60067	6.34467	7.52167	4.595	7.86267	13.1577	15.6713	7.28867	7.78367	8.89167
Wv08G0740	21.8253	17.0603	6.96933	9.25567	15.576	30.902	21.0833	13.5877	19.701	20.4693	6.74433
Wv24G0944	4.61333	3.50133	10.6097	7.13733	13.707	22.317	30.0207	17.178	4.71733	17.7037	11.1353
Wv01G1535	1.35467	0	0	0	0	0	0	0	0	0	0
Wv04G2494	0.623333	0	0	0	0	0	0	0	0.0376667	0	0
Wv22G1102	6.522	3.44533	0.927333	7.938	5.27067	3.89233	1.93233	4.15667	3.43767	1.421	2.01567
Wv12G0409	14.4343	4.294	2.97667	6.724	14.6063	18.8167	13.0913	14.2527	5.495	11.868	9.52467
Wvscaf03624	0.678	0.611667	1.26067	1.63233	1.629	0.739667	1.296	0.614667	0.298333	0.488333	1.73967
Wv13G0080	10.6073	10.9487	8.71167	6.073	13.8483	13.3323	22.572	5.997	8.51467	10.3773	20.8447
Wv18G0696	29.8387	5.11167	47.495	27.4447	43.8947	43.9153	19.5607	19.8347	1.49733	28.3853	22.41
Wv01G2270	13.8953	14.9157	10.456	10.6207	14.1097	16.4143	19.4637	7.32933	6.45733	7.93433	5.909
Wv21G0231	8.93467	8.57967	2.52567	56.802	9.778	4.94167	9.26367	2.971	1.17833	4.71667	6.332
Wv04G0461	0	0	0	0	0	0	0	0	0	0	0
Wvscaf07156	0.550333	0.192667	1.004	0.202333	0.417667	0.885333	0.744667	0.358333	0.222	0.210333	0.506667
Wv11G0328	2.56367	1.03533	132.629	1.603	21.055	48.3063	8.40333	5.531	1.63067	6.582	2.397
Wv02G1009	327.612	227.233	128.555	273.154	319.742	411.236	366.534	246.892	179.988	113.669	259.81
Wv04G2501	0	0	0.219667	0.0343333	0.188	0	0	0	0	0	0
Wvscaf03809	11.9413	8.58	0.904667	6.47667	6.281	5.55733	2.51433	3.53967	6.685	4.04767	3.182
Wv08G1096	8.80433	12.699	11.0013	8.64067	13.4257	16.4667	10.8313	10.3193	12.4903	14.7417	11.7373
Wv13G0136	4.84567	6.979	3.47867	7.32567	6.84767	9.753	6.458	4.43833	6.19667	7.65	8.88033
Wv06G0850	12.1333	24.3577	26.619	23.8703	29.9707	27.2323	15.6093	51.3167	34.8223	33.5503	22.22
Wv10G0714	0	0	0.0426667	0	0	0	0	0.0276667	0	0	0
Wv04G1142	0.659667	2.00333	0.0276667	0.919333	6.251	0.725667	0.852333	3.66967	0.914	1.307	3.37933
Wv24G1506	0	0	0	3.49033	0	0	124.219	0	0.046	7.937	0.0126667
Wv05G0605	25.5557	27.983	35.2303	20.708	27.5693	35.7513	40.154	17.5507	30.7453	33.597	27.502
Wv11G0169	0.203333	0	0.773667	1.086	2.20467	0.947333	0.32	0.193333	0.112	0.353	0.682667
Wv07G0885	6.773	7.56433	2.61833	13.1713	5.05067	8.78267	9.513	9.83733	5.80267	2.38133	8.12533
Wv06G1111	62.5643	43.228	75.6533	35.06	77.4333	70.1577	36.15	48.7357	46.885	64.3753	39.447
Wv06G1188	21.1013	158.467	255.111	72.145	21.1993	21.7483	56.5833	53.4263	125.206	42.6757	75.99
Wvscaf10743	0	0	0	0	0	0	0	0.147667	0	0	0.137667
Wv24G0385	0.681	0	0	0	0	0	0	0.0276667	0	0	0
Wv12G0531	0	0	0	0	0	0	0	0	0	0	0
Wv16G1123	0	0	0	0	0	0	0	0	0	0	0
Wv17G0973	20.376	0.409	0	8.282	2.65667	1.948	0.346333	18.1537	0.483667	3.168	0
Wv06G1311	0.0853333	1.44433	0.0803333	0.07	0.335667	0.0213333	0	0.0486667	0.171	0	0.218667
Wvscaf00677	1.88033	1.768	3.86433	4.06467	3.78667	2.398	2.50433	1.97967	1.24933	1.773	5.349
Wv21G1383	0.711	0	0.023	0.152	0	0.195667	0.288667	0.819	0	0.355667	1.72167
Wv08G0423	19.3443	0.0466667	0.661667	237.071	22.3733	28.1143	96.0757	31.57	0	21.2133	88.738
Wv04G2766	33.6643	45.7813	7.78367	52.7413	0.225667	3.14933	42.2233	48.694	3.055	4.96633	5.93067
Wvscaf04651	1.40433	0.994333	3.54433	3.08833	2.86367	1.39667	2.48333	3.184	1.97033	2.07233	6.21767
Wvscaf05971	0.687	0.237	0.979333	0.879667	0.798	0.513	1.00767	1.319	0.606667	0.389	2.21233
Wvscaf03542	0.516	0.125667	0.635667	0.915	0.528	0.105	0.453667	0.628333	0.296667	0.122667	0.829667
Wv09G1237	2.43467	10.615	7.04	5.16867	8.37033	14.8133	6.21833	46.2317	9.25567	5.65767	13.381
Wv01G0452	5.30967	4.71633	2.325	3.49933	5.89833	6.82733	6.385	5.89533	6.42033	4.38767	6.64533
Wv04G1942	12.185	19.9473	32.2767	12.5817	25.3287	19.4117	21.2503	11.8727	27.4823	31.656	18.451
Wv01G0972	10.5607	2.614	42.4157	10.2377	28.7423	9.572	2.843	9.19733	3.089	9.714	6.67733
Wv06G0414	17.6163	5.537	101.685	9.076	0	0.506	0.860667	772.114	0.211667	11.1323	25.9617
Wv24G0228	4.70967	45.1077	12.7313	3.69167	3.05367	3.97267	5.37533	2.81133	41.5883	7.03467	3.98033
Wv01G2209	2.64133	7.18967	71.6417	33.8047	1.46	3.334	18.381	36.753	1.074	8.30867	15.913
Wv14G0234	33.9243	12.743	25.13	25.875	7.661	6.903	8.545	20.3963	8.62333	9.02	5.40367
Wv19G1037	0.274333	0	3.28533	0.0716667	0.245333	0.419	0.277667	4.22467	0	0.864	0.433667
Wv19G1526	4.87767	0.476667	1.06333	1.77867	3.033	0.879667	0.349667	10.0783	0.218	0.753	0.799
Wv05G1213	0	0	0	0	0	0	0	0	0	0	0
Wv18G1702	15.2273	84.32	65.37	21.0953	75.9707	51.9637	44.4703	98.6063	96.9337	154.654	23.0157
Wv14G0775	0.142	0.317	0.044	0.217667	0.685667	0.945	0.379333	1.45367	0.995	0.487333	1.70067
Wv24G1705	0	0	0.446	2.102	5.66367	0	0	0.0603333	0	0.326333	0.874
Wvscaf01323	0.149	0.777333	1.34633	1.08367	0.931667	0.633333	0.733333	0.615333	0.644	0.891667	1.775
Wvscaf10004	0.268333	0.644	1.35967	0.844	1.15033	0.629	1.06033	1.31433	1.05967	0.729	2.18267
Wv20G0508	0	0	0	0	0	0	0	0	0	0	0
Wv24G1755	7.16033	2.46167	22.545	3.144	10.8353	12.531	10.3953	2.20433	1.77933	4.66833	5.921
Wv14G0386	2.257	0.0126667	0.0506667	1.33067	5.057	0.525	0.0633333	1.88967	0.016	0.499333	0.0466667
Wv10G0207	5.731	6.255	0	3.16333	4.04567	5.863	3.58133	7.12067	64.481	5.575	5.60433
Wv05G2036	25.0273	7.27867	34.277	23.762	78.9457	86.6087	154.234	89.5437	19.735	207.527	82.489
Wv11G0643	37.053	44.6283	341.693	67.5123	6.004	11.007	28.1517	159.16	31.8193	15.654	33.6577
Wv23G0349	4.47767	0.614333	1.22633	7.547	3.26567	0.698	1.21933	2.15333	0.705333	0.747667	0.349333
Wvscaf04366	0	0.496667	0.228333	0.352	0.320667	0	0.306	0.295	0	0	0.506667
Wv02G0390	1.764	0.683667	4.00933	2.067	8.82167	5.71167	1.776	0.406333	0	0.407333	1.32633
Wv01G1358	0	0	0	0	0	0	0	0	0	0	0
Wv20G0069	3.65467	4.62267	2.534	4.01233	4.221	5.80267	6.02933	3.81633	5.165	7.25467	5.17367
Wv21G1022	8.85033	9.77033	2.21867	4.92	5.60833	7.84133	11.5793	14.0183	5.39867	5.97067	6.593
Wv22G0412	0.138667	0.0723333	0.105	0.0346667	4.92067	3.196	0.553333	1.819	0.892667	14.1933	0.0103333
Wv24G0668	6.83767	4.84067	18.3997	7.822	11.5883	16.0913	27.1547	7.25833	4.05733	18.3263	10.5403
Wv09G0903	0	0	0	0	0	0	0	0	0	0	0
Wv15G1205	11.676	5.684	21.5733	18.1113	8.61433	11.9593	9.66633	11.7827	8.21	25.8637	8.02233
Wv16G1825	7.91467	4.77	3.83533	6.32367	11.0623	4.907	9.283	14.533	6.171	4.19167	7.914
Wv18G0452	0.0983333	0	6.74067	1.409	0	0	0	0	0	0.166	626.455
Wv22G0912	18.368	14.302	11.1257	22.16	11.1863	9.82833	8.645	22.9283	15.1487	8.12033	8.22367
Wv19G0293	0.718333	0.122333	0.039	0.255667	1.37733	0.0783333	0.0403333	5.176	0.693	0.209	0.0466667
Wv24G0688	0	0.135	0	0	0	0	0	0	0	0	0.0473333
Wv18G0195	19.689	23.505	3.61067	17.842	6.68767	12.3907	19.433	21.902	9.40233	13.7573	13.7743
Wv17G0027	6.25367	7.54533	9.136	10.962	8.10967	7.114	5.14367	12.1517	7.401	9.67067	5.52033
Wvscaf06128	1.02633	0.472667	1.80333	1.46367	2.08033	0.653333	1.26967	1.36133	0.531333	1.097	2.612
Wv01G0216	4.23033	9.885	9.73133	10.1733	3.92233	3.54667	4.896	4.82633	11.5223	3.20533	5.41667
Wv11G0137	34.0267	56.623	5.24767	33.7543	43.0627	32.078	15.6813	47.2527	57.912	17.4323	28.2433
Wv01G0739	6.188	2.37167	0.457333	5.57633	3.35233	3.26467	3.23467	1.96767	5.251	5.678	2.485
Wv19G1341	0	0.0176667	0	0	0	0	0	0	0	0	0
Wv15G0458	0	0	0	0	0	0	0	0	0	0	0.0513333
Wv04G1241	0	0	0	0	0	0	0	0	0	0	0
Wv20G1612	0.021	0.0256667	37.865	2.693	0.0263333	0.200333	1.109	0.910667	0.261	0.141667	0.244
Wv13G0426	0	0	0	0	0	0	0	0	0	0	0
Wv01G0115	0.52	1.01567	0.377	0.0823333	0.23	0.0753333	1.22333	1.32167	0	0.577	0.975333
Wvscaf01997	0.321667	0.791	1.28733	1.07067	0.999333	0.430667	0.659	1.86767	0.908333	0.868333	3.03133
Wvscaf06036	0.31	0.32	0.766	0.952333	0.692	0.724667	0.514333	0.915333	0.688	0.635667	1.84033
Wv22G0195	0.0733333	0	0	0.079	0.135667	0	0	0	0	0	0
Wvscaf02982	0.801333	0.674667	1.45833	1.46667	1.40433	0.711	1.25433	0.691	0.526333	0.346	2.67233
Wv16G0048	0.0723333	0.651333	0.252667	0.0333333	0.118	0.12	0.101667	0.242667	0.0476667	0.210667	0.315333
Wvscaf03245	0.285	0.751667	0	0.757	0.294	1.088	0.729667	0	0	0	1.262
Wvscaf07196	6.83633	0.858333	5.25233	1.299	3.14733	6.81467	13.401	1.44967	0.379	9.37933	2.76633
Wvscaf08520	36.7213	63.6587	47.038	16.599	10.2413	8.83433	66.131	7.26533	94.3613	28.1897	25.7207
Wv06G1354	29.1973	29.1363	45.5127	24.1763	30.1253	36.6707	26.2277	28.7537	31.6613	37.4413	27.9423
Wv17G0467	10.0913	9.73433	21.191	11.4007	15.8607	16.5383	9.62133	16.0343	12.5437	19.0853	16.8223
Wv13G1027	0.236	0.141667	0.0456667	0.238	0.0806667	0.110667	0.0526667	0.708667	0.183333	0.0146667	0.105
Wv21G0729	15.4043	28.4137	22.1077	18.741	16.6153	18.617	16.9827	13.3503	40.26	21.425	21.2523
Wv02G1408	25.2077	9.00867	12.328	16.5087	10.0413	7.937	3.637	8.607	11.0723	2.765	6.00033
Wv23G1657	0	0	0	0	0	0	0	0	0	0	0
Wv18G1396	317.543	1358.96	1.83667	109.211	432.397	272.882	41.351	233.457	1892.12	60.0073	58.4377
Wvscaf07486	0.097	0.156667	0.51	0.320333	0.254333	0.138333	0.167333	0.174667	0.0993333	0.297333	0.72
Wvscaf09404	6.061	2.08333	0.330333	0.457333	0.52	0.759	2.99067	1.08633	0.666667	6.39667	0.306667
Wv12G0041	24.9157	18.5637	1.882	16.0267	22.4163	27.1677	27.4327	34.0147	11.5413	17.411	30.6463
Wvscaf00935	1.032	0.793667	1.83267	1.43767	1.309	1.43967	1.27367	1.34767	2.498	1.32033	1.85133
Wv19G1509	0.536667	2.132	0.085	1.07967	0.128	0.304667	1.375	0.721667	5.15267	0.263	6.146
Wv10G0752	0	0.119333	5.039	0	18.8787	1.53267	0	0.00933333	0.0973333	1.695	0.0336667
Wv14G0947	0	8.67333	0.0633333	0	0	0	0.101667	0	1.97933	0	0.113
Wv11G1110	46.8087	88.3477	0.439	25.976	0.909333	13.5543	64.445	26.995	1.13833	1.92267	33.7057
Wv24G1317	0.0663333	0.676667	0.310333	0.457	0.411667	0.453667	0.442667	0.239333	1.06833	0.701667	0.211
Wvscaf04412	0.506667	0.396	0.871	0.467667	0.812	0.477	0.645333	0.659	0.600667	0.664333	1.626
Wvscaf01217	0.124667	0.366667	0.73	0.405	0.554667	0.748667	0.292667	1.68167	0.447333	1.63533	0.888
Wvscaf00502	0.695	0.934333	1.17233	1.138	1.50367	0.792333	1.17167	1.68167	1.51433	0.784667	3.442
Wvscaf06419	0.145667	0.289	0.323333	0.346333	0.447	0.256333	0.399	0.336333	0.604	0.072	0.611667
Wv18G0340	2.46167	3.353	1.03667	1.95533	3.95467	4.16667	3.941	1.60467	2.43167	3.298	3.19567
Wv12G0949	3.65433	8.687	4.96033	5.589	2.63	7.21967	3.14633	1.424	10.7387	3.40867	3.64533
Wvscaf04536	0.269	0.673667	0.502	1.10467	1.65967	0.749333	1.02367	0.147667	0	0.147667	1.85367
Wv01G2282	0.146	11.859	0	0	0.016	0.135	0.0143333	0.477667	61.644	0	0.224
Wvscaf02519	0.238333	0	3.47067	0.519333	1.57333	0.293	0.429	0	0	0	0.229333
Wv11G1173	6.66433	12.2507	11.098	9.09133	12.9633	16.682	16.3103	5.549	9.96067	20.9217	10.6563
Wv06G0209	1.17	0.750667	1.31433	0.605	1.287	1.85833	1.166	0.488333	0.767333	0.848667	0.560667
Wv01G1555	1.53167	1.09133	4.65567	0.177	2.334	3.257	0.835	0.429667	0.85	0.0986667	2.813
Wvscaf10750	0	0	1.13533	0.078	1.66367	0.618	0	0.857667	0	0.169333	0
Wv12G0728	0.996667	0	0	0	8.33533	3.72267	0.101667	0.568333	0	10.0237	0
Wv21G0876	0.045	0	0	0.902333	3.581	2.43133	0.168333	0.0363333	0	3.01767	0.742667
Wv23G0757	4.95767	2.124	0.323	4.23633	3.074	1.576	0.796333	7.019	14.9977	0.488	1.00233
Wv22G0863	38.614	2.11967	2.491	44.3573	5.81533	9.306	3.847	15.389	0.993	10.7697	8.244
Wv01G1746	6.14767	32.6987	2.80333	4.043	5.45367	24.1833	12.7373	6.12933	20.752	14.3017	6.513
Wv04G0831	0	0	3.35633	0	0	0	0	0	0	0	0
Wvscaf09276	0	0.174	0.273667	0.304	0.130333	0.611667	0.450667	0.210667	0.216667	0.310333	0.503333
Wv08G0762	50.1007	271.596	9.785	14.215	13.2517	14.0627	6.45933	29.03	672.798	2.84567	31.2087
Wv05G2164	46.1097	2.86333	12.9353	23.0923	18.1937	15.1203	22.3027	46.2307	3.857	26.497	14.5887
Wv05G2343	55.3163	82.6087	3.931	12.2507	19.1403	23.795	7.84333	13.3667	88.9783	4.60433	6.322
Wv11G1256	6.93967	1.30667	1.80867	7.80567	6.572	5.98067	0.514667	0	0	0	0.438667
Wv06G2029	13.1573	11.271	1.33833	8.68867	12.5567	15.236	10.8103	11.408	7.71133	12.5257	13.7487
Wvscaf06235	0.817667	0.465667	2.52833	2.80067	2.02533	0.956667	0.916667	1.72733	1.27667	1.76	3.782
Wv16G0557	3.312	1.51667	3.34467	20.6777	0.784	0.694333	1.40067	17.0763	1.43267	1.84467	2.85533
Wv05G1694	16.9587	1.159	5.41167	10.682	2.13667	0.0153333	0	0.999	0.157667	0.116667	0
Wvscaf08150	7.641	0.444333	1.945	0.197333	0.127	0.862	5.56533	0.636667	0.645333	2.05	0.120333
Wv17G0722	0	0	0	0	0	0	0	0	0	0	0
Wvscaf09407	0	0.174	0.244	0.202333	0	0	0.146333	0	0	0	0
Wvscaf03186	0.696333	0.615	1.26167	1.44867	1.17233	0.606333	0.448667	1.34933	1.21633	1.27367	2.976
Wv14G0482	0	0	0	0	0	0	0	0	0	0	0
Wv22G1363	4.429	67.2387	4.99533	1.766	7.36833	10.9133	3.72033	1.70633	72.693	14.0723	3.108
Wv13G0011	18.8693	7.69333	43.652	30.9707	8.15467	7.50367	12.2557	7.018	10.6883	5.15067	12.299
Wv10G1365	103.996	54.27	45.5087	66.368	53.3243	49.6417	74.0293	151.88	39.8057	45.6313	57.8837
Wv16G1848	27.9717	4.47867	0.261	17.1963	2.06833	1.088	0.704	5.33767	4.74233	0.808333	0.617333
Wvscaf10857	22.9743	9.67333	92.827	56.5577	52.5487	88.8353	62.6347	81.049	33.9007	96.9257	95.1047
Wv13G0111	8.19967	1.345	0.0166667	7.95667	0.337	0	0.021	17.8813	1.913	0.813667	1.07733
Wv08G0284	75.5877	117.276	206.012	77.9807	63.444	70.9603	75.2953	52.43	118.998	47.1293	71.972
Wvscaf04251	0.515	0.507	1.33933	1.32367	0.849333	0.778667	0.803667	1.17233	0.849667	0.897667	1.78167
Wv04G1990	31.8427	28.024	19.37	24.6847	12.4453	13.3563	18.0197	22.353	24.983	17.52	15.1047
Wv13G0897	39.9857	11.456	39.6163	28.869	38.826	43.6233	37.3757	22.268	10.1473	88.1817	39.8373
Wv24G1265	0	0	0	0	0	0	0	0	0	0	0
Wv24G0622	25.1843	215.941	0.835	6.77633	22.292	24.6353	13.0903	2.06133	127.815	2.98467	11.3623
Wv16G1610	0.601667	1.03733	0	0.03	0.3	0.456333	0.886	0	0.355	0.059	0.411333
Wv11G0846	571.024	127.849	81.5523	405.258	24.4153	117.771	92.6683	675.491	6.01533	28.4547	68.2267
Wv07G0967	2.82367	2.91833	0.533667	3.064	1.34233	1.81533	2.25033	0.926	1.09567	1.078	1.225
Wv03G1000	0	0	0.971667	0	0	0	0	0	0	0	0.445667
Wv15G0647	0	0	0	0	0	0	0	0	0	0	0
Wvscaf03417	0.289	0.956	4.76633	2.417	2.476	1.603	1.328	0.754667	0	0.210333	2.928
Wv22G1199	11.1707	21.4793	4.80833	12.451	26.905	23.5313	25.8123	9.06433	23.558	28.4383	22.5927
Wvscaf08524	6.16033	4.364	2.36767	0.918333	0.597667	2.50533	11.1523	1.20033	1.83167	5.092	0.594333
Wv03G0205	4.424	0.2	0.0316667	3.884	3.09633	1.557	1.272	4.51833	1.018	1.245	0.782
Wv03G0494	0.693333	0.814	1.34433	1.295	0.988	0.523667	0.812333	0.994	0.914333	1.27367	2.69667
Wvscaf00423	0.873667	0.855333	1.965	1.86833	1.488	0.979667	1.13533	1.56933	1.59833	1.40867	3.42567
Wv04G0785	10.331	13.576	3.32833	13.073	5.79767	7.32433	10.6933	8.73733	7.12333	3.04967	17.302
Wvscaf05482	0.497	0.207667	0.876667	1.38367	1.28467	0.483333	0.680333	0.932667	0.604	0.515333	16.4037
Wv16G0547	2.95	34.2153	17.7073	262.345	8.95633	7.92133	0.452	86.556	36.9587	14.871	250.692
Wv22G0563	9.47567	74.5823	24.1917	22.7663	15.0353	6.64367	7.931	7.331	94.8357	7.399	8.64633
Wv12G0197	2.27167	2.88167	0	0.995667	2.609	4.57767	1.504	0.741667	0.706	4.46933	0
Wv09G1172	1.88133	0.152667	1.574	0.487667	25.546	7.87133	1.635	0.886667	0.977667	3.022	5.37867
Wvscaf03094	0	0	0	0	0	0	0	0	0	0	0
Wv17G0991	0.544667	0	0.091	1.67233	0	0	0.442	0.152	0	0	2.219
Wv10G0679	5.13933	6.10933	6.565	4.91767	8.09967	9.01133	11.8373	9.337	5.07333	24.3717	8.937
Wv07G0981	0	0	0	0	0	0	0	0	0	0	0
Wv22G0179	0	0.0183333	0	0	0.0256667	0	0	0	0	0	0
Wv23G0945	9.42	6.83533	18.8777	2.46	3.17133	2.74333	0.272667	3.83533	1.792	0.908333	0.304
Wv16G0554	1.40933	30.695	1.146	4.242	1.007	3.25233	2.13867	1.85333	1.07033	13.62	2.60767
Wv17G0327	9.616	6.528	13.0843	8.666	18.534	15.7467	7.394	12.429	8.651	11.0583	12.5917
Wv05G0960	36.3063	8.60633	30.692	15.6147	4.51167	7.757	12.9537	14.5863	5.05	6.28967	5.89433
Wv01G1769	14.8667	19.016	1.69	7.10733	15.2967	14.9053	9.312	7.95633	16.9687	13.2607	12.1847
Wv06G1154	15.635	26.0437	19.9017	19.847	21.8637	23.55	20.4117	19.686	28.6853	25.9287	17.4067
Wv22G0104	10.0617	0.133333	0.674333	7.73	7.06533	0.0353333	0.0953333	3.71567	0.276333	0.0856667	0.0913333
Wv17G0125	2.377	0.122667	0.143	10.3123	0.799	1.31633	0.0506667	2.434	1.61633	1.26733	0.773
Wv01G1833	1.00233	0.624333	0.138667	0.582667	0.406667	0.838667	0.719667	0.771333	0.286667	0.563333	1.21467
Wv06G0062	17.1403	11.9277	4.87367	12.9643	25.0357	25.1787	17.9463	15.4693	16.0433	20.4503	18.8153
Wv04G1311	0.0173333	0.0266667	1.15733	10.163	0	0.736	0.583667	0.368667	0	1.06267	16.4557
Wv01G0975	3.50933	11.9667	22.9897	37.0873	8.624	7.355	19.5367	3.522	1.42233	13.172	12.9603
Wv17G0370	2.61933	1.67067	0.788667	2.36033	0.56	0.7	1.36333	2.37467	1.09367	0.948667	1.06733
Wvscaf07452	0	0	0	0	0	0	0	0	0	0	0
Wv01G1874	16.8357	21.778	0.536	32.4263	16.3247	19.7093	35.642	26.898	43.8203	8.92933	8.42233
Wv10G0833	21.4843	20.401	114.038	17.1987	54.32	55.1903	36.1753	20.751	30.8617	55.1373	35.582
Wv01G1753	57.3333	38.309	7.80067	34.0077	50.6753	77.735	74.9357	43.8503	31.72	48.8487	89.4227
Wv04G2758	7.10233	3.637	21.8393	7.645	10.881	17.4247	8.95933	6.67567	8.40467	16.1687	13.8637
Wv03G0784	0	0	0	0	0	0	0	0	0	0	0
Wv24G0164	1.85167	1.42233	0.476667	2.72467	2.58867	2.489	2.23833	3.084	1.46033	1.511	2.79833
Wv15G1261	15.0363	8.122	10.7433	6.74533	17.2517	17.9503	13.8897	13.8397	13.768	13.2533	15.2407
Wv11G0123	22.3947	20.9937	21.8853	13.1613	39.2603	41.3767	37.724	19.7583	22.075	57.0013	27.753
Wvscaf01295	0	0	0	0	0	0	0	0	0	0	0
Wv17G0672	0	0	0	0	0	0	0	0	0	0	0
Wv06G0984	0	0	0	0	0	0	0	0	0	0	0
Wv10G1412	11.8413	23.7307	19.7793	22.3027	14.0503	12.6787	13.8217	23.842	33.9527	9.995	23.1667
Wv24G0459	18.5087	5.11433	4.126	13.338	11.348	15.2293	10.9117	15.0887	5.12533	24.8593	16.455
Wvscaf01839	0	0.174	0.273667	0.202333	0.704667	0.137	1.352	0.312333	0.440333	0.210333	0.243667
Wv10G1203	65.3183	95.3337	60.2823	61.105	92.671	103.462	59.7267	141.873	148.049	90.9877	59.955
Wv03G1701	0.124667	0	0.413667	0.506667	0	0	0.0353333	0.115333	0	0	0.277667
Wv04G0606	0	0	0	0	0	0	0	0	0	0	0
Wv04G0907	7.43367	35.238	201.209	19.679	3.276	1.051	0	1.28967	136.634	0.532667	1.281
Wv21G1552	8.093	4.036	2.32967	5.30667	5.57033	5.88833	3.45467	4.63967	3.14867	5.39933	6.18467
Wv17G0288	5.06067	1.313	3.31567	7.792	3.98033	9.597	5.76567	2.98367	0.185333	4.49633	1.97633
Wv13G0623	12.6297	0.042	0.0403333	1.30233	3.66667	5.38033	0.084	4.14967	1.37967	0.875333	33.8013
Wv06G0287	12.978	29.6743	39.395	29.177	6.65333	4.76667	3.49633	14.9323	20.6603	8.03733	3.99133
Wv11G1034	2.984	1.132	3.35367	75.2803	29.8127	17.8607	64.813	45.8253	2.014	53.159	21.2643
Wv01G1694	0.917	6.382	0	0.0533333	0	0.013	0.0866667	0.0313333	0.494333	0	0
Wv07G0221	57.0687	35.612	12.0177	54.9893	331.79	153.098	206.69	189.77	11.555	542.665	102.026
Wv18G0112	1.39367	1.36933	0.256	2.94733	0.117333	0.556	3.153	3.955	0.246667	0.177	5.24733
Wv09G0756	0	0	0	0	0	0	0	0	0	0	0
Wvscaf00275	0	0.152	0	0.354333	0.260667	0.919333	0	0.505667	0.216667	0.420667	1.13333
Wv13G0688	0	0	0	0	0.0163333	0	0	0	0	0	0
Wv05G0062	0.055	5.77733	0	0.044	0	0.0813333	0.428	0.016	0.882333	0.0583333	0.0933333
Wv05G0189	126.819	123.223	30.2853	98.764	110.57	186.695	255.438	169.687	60.9243	270.248	159.327
Wv05G1508	5.42833	1.36433	7.545	0.722	9.082	29.2737	2.79267	4.26667	0.52	26.8683	8.88467
Wv19G0180	5.76267	8.89733	0.943333	1.62267	1.91767	2.05433	0.053	22.9263	28.9787	0.236	1.299
Wv24G0103	15.635	1.41167	4.81033	0.878667	0.495333	0.749333	0.423667	6.81867	1.84633	0.569	0.482333
Wv01G0563	25.861	7.36333	8.68733	23.1027	10.7737	0.869	0.0273333	34.233	12.7187	0.609	0.891333
Wv01G2011	1.59767	0.584	0	1.173	1.027	1.43967	1.07867	0.872333	0.183667	0.602	1.19033
Wv05G0881	0	0	0	0	0	0	0	0.0653333	0	0	0.304
Wv23G1722	0	0	0	0.079	0	0.0723333	0.0843333	0	0	0	0.582333
Wv08G0972	0	0	0	0	0	0	0	0	0	0	0
Wv17G0607	0	0	0	0	0	0	0	0	0	0	0
Wv09G0964	4.90933	10.7683	4.59067	4.08133	2.80867	5.411	6.642	5.464	6.507	5.51967	4.02267
Wv03G0316	41.3197	556.81	134.169	56.8877	39.986	61.826	100.016	64.078	351.559	53.941	75.8387
Wv05G2320	9.65567	1.007	15.6763	0	0.046	1.07933	0.276333	1.52067	9.181	0.415	0.053
Wv04G0496	0	0	0	0.079	0.165667	0.216667	0.0773333	0	0	0.078	0.0653333
Wvscaf03633	0.761667	0.577333	1.38133	1.83733	2.28333	0.995	1.035	0.247	0.201333	0.587	2.066
Wvscaf03626	0.089	0	0.0753333	0	0.106	0	0.158333	0	0.0716667	0	0.0806667
Wv06G0493	30.363	1.52667	12.8233	11.9807	3.33967	3.53	0.185667	34.1373	1.26367	1.71	0.554333
Wv21G0796	0	0	0	0	0	0	0	0	0	0	0
Wv06G1897	16.9253	24.9477	14.3327	17.1927	26.466	34.8423	49.0273	18.853	35.289	31.4487	36.495
Wv12G0988	15.5957	14.3507	5.29033	8.35533	11.5027	10.585	5.72033	10.2837	13.8633	7.45733	5.67467
Wv05G1668	1.07233	0.357333	0.283333	1.76467	0.267333	1.20933	0.244667	6.98467	1.76	0.027	2.515
Wv17G0849	0	0	0	0	0.0916667	0	0	0	0	0	0.0236667
Wv07G1122	13.255	13.7647	30.865	17.4517	21.4403	24.7547	22.8923	14.4807	13.474	29.8897	25.5623
Wv05G0354	13.4813	51.042	20.8913	149.426	70.665	261.556	86.5343	55.386	36.288	656.387	88.6647
Wv23G0659	0.923667	0.705333	0.359667	1.03533	0.934333	0.979667	1.40833	0.785333	0.265333	0.706333	1.359
Wv17G1181	0	0	0	0	0	0	0	0.934	0.0606667	16.4413	0.0666667
Wv24G0405	9.63167	0.780667	0.251	1.669	0.465667	0.482667	0	0.935333	2.328	0	0
Wv12G1013	12.735	4.03567	9.942	2.55133	8.42467	19.1693	29.8	9.539	3.37933	7.54533	18.0537
Wv11G0434	0	0	0	0	0	0	0	0	0	0	0
Wvscaf02514	7.091	3.39533	1.316	2.89467	6.81867	6.765	6.25667	5.407	2.53767	11.6993	8.71
Wv07G0807	0.935667	0.677333	0.213333	1.056	1.18667	1.563	1.456	0.894667	0.613	1.25967	4.614
Wv02G1146	19.096	21.8653	49.583	20.7327	25.1997	30.9063	32.7207	16.9513	22.9623	37.5967	26.6653
Wv12G0263	4.06867	2.42567	0.346667	1.66733	3.42033	3.581	3.183	2.21433	0.903	4.478	5.25367
Wv13G0195	68.6387	557.473	57.503	54.7547	49.811	42.0397	44.233	28.322	682.667	37.375	30.683
Wv16G1209	0	0	0	0	0	0	0	0	0	0	0
Wvscaf05934	0	0.174	0.244	0	0.130333	0	0.452333	0.147667	0	0	0
Wv03G0394	7.276	5.28733	1.05	4.771	7.594	9.55333	7.58533	5.66333	5.051	10.1793	10.8887
Wv04G2906	2.58533	0.149667	0.449	0.0516667	0.133	0	0.0246667	0.187	0.0376667	0.054	0
Wvscaf02242	0.642667	0.725667	1.19433	1.20767	1.257	0.524333	1.02633	1.45267	0.532333	0.906	1.978
Wv13G0215	0.036	0.244333	0	0	0.041	0.434667	0	0	0	0.0406667	0.0913333
Wv09G0906	3.16067	1.42567	0	1.278	2.61167	3.118	1.67233	0	0	0.120667	1.45667
Wv20G0872	14.8263	18.6887	23.1797	16.8927	107.617	302.413	32.37	14.2017	14.8247	1161	221.761
Wvscaf07913	0.239	0.356333	0.595667	0.365	0.652667	0.239	0.263	0.446333	0.251	0.431667	0.897333
Wvscaf05318	0.265333	0.192667	0.502	0.600667	0.554667	1.32833	0.452333	0	0	0.420667	1.659
Wv09G0703	0	0	0	0	0	0	0	0	0	0	0
Wv02G0150	28.3643	16.6027	3.78433	12.3897	28.148	46.7303	27.706	27.532	10.105	36.2653	17.859
Wv04G2306	1.75133	5.515	0.607	0.221667	0.0686667	0.273	0.143667	6.27767	6.69733	1.08867	0.479
Wv02G0529	3.833	0.0243333	0.0323333	1.826	2.46367	0	0.005	0.364667	0	0	0
Wv15G1213	41.8093	62.5577	0.273667	36.92	29.4313	35.9373	18.267	43.749	65.4627	5.52567	50.148
Wv07G0367	0	0	0	0.016	0	0.0146667	0	0	0	0.0613333	0.0396667
Wv09G0930	5.31167	4.96733	10.2263	7.57333	6.18833	8.16267	7.03767	8.16333	4.4	12.7617	6.18933
Wv13G0246	3.68367	2.33233	0.437	2.807	2.89433	2.76833	2.12367	2.14067	1.73333	0.938333	1.581
Wv23G1249	4.50867	29.705	27.1497	19.3603	23.5203	32.1093	25.8727	3.92667	13.2383	12.8267	10.1903
Wvscaf08165	0.233667	0.435	1.02667	0.639667	0.554333	0.492333	0.437667	0.877333	0.549	1.06133	1.73
Wvscaf07875	6.728	3.91867	5.04933	2.462	3.17567	6.117	24.56	1.897	4.64967	16.805	2.49167
Wv09G1354	3.12867	0.46	2.40367	0.321667	0.563	0	0	1.561	1.31667	0	0
Wv15G0155	6.78167	15.345	0	1.698	0.760667	0.46	0.88	1.25733	9.28833	0.200333	0
Wv14G0601	43.4313	40.3823	100.564	87.872	65.9307	63.9927	49.3937	49.454	43.0077	83.9953	77.5373
Wv05G0830	10.8057	2.46867	3.86133	3.682	11.0627	7.78367	6.735	7.39733	3.53867	9.13	8.27967
Wv14G0264	3.35267	0.600667	0.239333	6.167	11.2403	8.36533	0	0.839667	1.009	3.561	3.59267
Wv11G0324	11.5027	1.33167	1.474	5.53333	26.5427	9.78767	4.054	12.6707	8.43233	4.96967	6.36467
Wv02G0545	62.8017	23.8423	9.258	22.9887	16.502	4.15567	1.64	34.4347	30.0433	2.859	4.68533
Wv04G2111	0.0156667	0	0	0.076	0.113333	0.523	1.00833	0.0266667	0	0	0.0506667
Wv11G0462	1.29233	0	0.152	2.59067	0.121667	0	0.316333	0.393667	0	0	0.846
Wvscaf00836	1.655	1.08067	0.517667	2.21633	1.26933	2.35233	1.50133	0.147667	0.223667	0.162667	3.31867
Wv22G0138	0	0	0	0	0	0	0	0.0773333	0	0	0
Wvscaf01453	0.886	2.18533	0.288	1.09933	1.96533	2.68267	1.548	0	0	0.032	0.0186667
Wvscaf04590	0.402	0.0596667	0.474333	0.38	0.465333	0.198333	0.2	0.301667	0.302667	0.461	1.07033
Wvscaf06696	0.737667	0.532333	0.661667	1.70833	1.648	0.736	0.907	1.29	0.687333	1.69167	3.233
Wvscaf09517	0.318	0.156	0.442667	0.292333	0.512333	0.058	0.205	0.330333	0.381	0.389	0.698667
Wv24G0165	1.63133	10.019	0.341	9.48867	18.7527	20.6003	8.94967	9.23933	3.87633	30.3783	3.94933
Wv21G0900	0	0	0	0	0	0	0	0	0	0	0
Wv23G0547	0.44	0	1.00967	6.71333	2.96533	1.79	5.65733	40.8083	5.53967	20.876	2.06633
Wv04G1731	2.221	0	0.107667	17.086	2.89833	0.0253333	0	0.129	0	0.0403333	0
Wvscaf04064	0.249667	0.174	0.456333	0.202333	0.157	0.273333	0.597	0	0	0.210333	0.384667
Wvscaf05068	0.655333	0.475333	1.084	1.83367	0.94	0.570667	1.11133	0.784333	0.760667	0.757	1.95667
Wv07G0137	4.103	0.915	38.0187	2.626	4.98467	3.02033	0.977667	1.41633	2.239	4.60567	2.20133
Wv06G0427	0	0	0	0	0	0	0	0	0	0	0
Wv23G1427	2.77667	14.4777	30.774	3.09067	7.583	0.835667	0	2.35433	15.535	0.161667	0.0903333
Wv02G0419	3.35767	0.237	7.212	5.19067	0.276667	0.670333	1.51633	8.26767	0	1.103	8.25967
Wv20G1014	8.79833	12.0943	5.60233	9.84267	8.24333	9.95733	10.0727	10.1033	14.431	7.833	11.0547
Wv19G0352	12.9013	27.36	15.7663	2.10533	96.914	108.667	31.181	8.389	67.0787	38.8407	21.048
Wv01G2032	5.09233	3.054	1.52133	4.08433	1.62867	0.11	0.251333	1.191	2.94767	0.210333	0.181
Wv13G0225	0	0.0393333	0	0	0.226	0.173667	0.015	0.112333	0.201333	0.438333	0
Wv08G0315	10.7047	40.2673	4.05267	20.0787	8.60833	10.1223	7.6	27.9113	53.5013	10.474	15.6353
Wv01G2312	0	0	0.0243333	0	0.052	0	0	0	0	0	0
Wvscaf06943	0.204667	0.118	0.434	0.159667	0.0943333	0.224	0.168333	1.17233	0.65	0.871	0.654333
Wv17G0475	2.02933	2.424	5.774	0.977667	4.50233	4.53267	4.82767	0.680667	3.05333	5.06567	0.363667
Wvscaf01029	1.86433	7.01033	45.205	0.242333	0.43	0.022	0.14	2.67833	9.12933	0.0236667	0.0593333
Wv04G0661	0	0	0.189333	0	0.0506667	0	0.0566667	0	0	0.163333	0.154
Wv08G0791	0	0	0	0	0	0	0	0	0	0	0
Wv09G0493	0	0	0	0	0	0	0	0	0	0	0
Wv10G0633	12.261	8.99867	14.697	16.9517	8.71033	10.5717	10.9017	9.82067	7.684	12.248	11.74
Wv16G1867	22.353	26.5577	47.0013	20.1333	15.07	19.232	23.8573	25.0567	20.006	28.0927	17.7213
Wvscaf01986	0.124667	0.174	0.244	0.202333	0.491	0.476	0.598333	0.779333	0	0.373	0.413
Wv04G0811	0	0	0.410333	0	0.228	0.342	0	0	0	0	0.0926667
Wvscaf03105	0.121667	0.220667	0.554	0.330333	0.559	0.162	0.374667	0.489667	0.399	0.330667	0.877
Wv03G1688	3.34667	2.18833	0.601667	0.795333	0.667333	5.786	2.66633	1.274	0.42	0.564333	3.09867
Wv24G0214	97.427	61.0987	156.012	287.245	21.1007	23.7353	41.898	323.703	54.849	38.6793	53.3153
Wvscaf04005	0	0	0	0	0	0	0	0	0.063	0	0
Wvscaf10405	0.561	0.269333	0.186	0.652	0.452333	0.931667	0.646333	0.416	0.165	0.809667	1.037
Wvscaf05332	0.463667	0.815333	1.81933	1.844	1.64	0.617667	0.966667	0.346333	0.152	0.682667	0.651333
Wv08G1119	19.4867	23.2047	7.623	3.251	26.1273	10.076	3.136	6.47167	38.124	3.87267	2.923
Wv09G1614	1.406	0.0793333	0.287333	46.1733	0.300333	0.468667	22.961	106.587	0.051	2.91067	2.13733
Wv24G1489	4.82133	5.05267	0.623667	4.50767	7.37967	10.585	3.44633	6.432	11.0083	4.16133	12.3897
Wv17G1129	4.378	7.35333	4.21533	9.08733	8.41367	11.018	8.568	7.07267	10.96	10.84	13.2323
Wv01G1516	22.0967	449.712	17.1757	8.36733	9.24033	176.9	975.843	5.25433	120.685	21.8413	129.132
Wvscaf00321	0.538	0.702667	0.771	1.714	0.713333	0.722667	0.885	0.987667	0.904	0.540667	2.83467
Wv01G1519	12.4163	9.93133	3.902	9.62267	11.0627	12.509	9.51433	7.43933	10.9313	13.3237	7.734
Wvscaf05595	25.903	19.8713	45.9807	53.879	44.3237	21.385	30.6817	50.0253	28.584	33.0137	91.3453
Wv04G3466	0.739	1.40367	0.122	0.490333	1.381	1.72533	1.252	0.530333	0.650667	1.03433	1.265
Wv03G1564	5.18067	0.268	0.72	1.09267	7.36433	0.338	0	0	0.131333	0.133	0.0386667
Wv05G1223	1.555	0.277	0.182333	1.68667	1.30367	2.21233	0.0836667	12.5527	0.042	0.752333	3.41867
Wv02G0748	3.935	7.91433	1.24533	3.06333	4.58133	6.251	4.357	3.71667	10.7823	4.04467	6.332
Wvscaf09640	0.107667	0	0.267667	0.0516667	0.0816667	0.078	0.0373333	0.126	0.0566667	0.464333	0.203
Wv03G0452	9.667	7.60867	1.81767	4.34933	7.95833	7.379	7.392	9.12667	11.5587	5.32933	7.177
Wvscaf03326	0.181	0.0343333	1.033	0.832667	0.364667	0.601333	0.566333	0.0706667	0.15	0.179333	1.21367
Wv14G0392	0	0	0.0813333	0	0	0	0	0	0	0	0
Wvscaf01145	0.688	0.629	2.946	2.331	1.56867	1.45667	1.176	2.362	1.88967	1.367	3.824
Wv09G1087	22.9837	57.6747	4.761	17.6007	24.7297	30.336	38.248	24.3573	141.518	30.3153	29.1463
Wv17G1090	12.0133	19.086	20.428	9.459	13.2	12.889	12.625	13.3607	22.5227	14.9787	17.1157
Wv22G1194	4.88467	1.13367	0.736333	3.87067	3.95267	3.06733	2.29267	3.51467	2.59367	3.75967	2.93233
Wvscaf02637	0.124667	0	0	1.31633	0.327333	0.612333	0.612	0	0	0.210333	0.487333
Wv21G0602	14.545	4.38	0.506667	11.5913	8.10367	8.28767	8.69	3.58633	1.614	3.78733	5.704
Wvscaf01482	0.089	0.0686667	0.165333	0.469667	0.275	0.300667	0.0986667	0.540667	0.301	0.469333	1.04767
Wv10G0435	1.60267	3.804	6.12133	3.05033	1.56367	1.46267	0.97	1.52133	3.93167	1.05467	1.343
Wv11G1057	7.15433	9.01733	14.0073	13.5243	7.60167	10.0223	9.97633	9.522	13.4453	13.672	9.528
Wv20G1716	1.35367	46.1983	2.80933	1.51367	2.72067	1.921	7.63067	12.9897	2.65933	1.41967	1.91067
Wv02G0480	2.462	1.703	0	0.145667	2.38067	2.16967	12.856	4.62667	0.968667	3.25067	0.239
Wvscaf10820	0.167667	0.287667	0	0	0.134333	0.113333	0.130333	0.063	0.039	0.0736667	0.503
Wv09G1148	0	0	0	0.042	0	0	0	0.0206667	0.0943333	0.623333	0.069
Wv01G1550	1.54867	10.3513	0.227333	0.703333	1.71467	4.56067	6.04433	0.984333	6.89567	0.519333	4.38033
Wv11G0339	11.0833	8.98067	2.99467	5.95733	8.833	10.6883	9.402	9.02533	7.195	9.95067	10.4553
Wv04G0455	4.471	10.2123	1.719	1.51533	9.30767	0.501333	0	21.0243	14.6157	0.574	0.235667
Wvscaf06267	0	0	0	0.149667	0.895	0.476	0.144667	0.754667	0	0.162667	0.245667
Wv16G0734	21.7923	10.226	27.244	20.513	43.317	48.959	17.5013	26.6273	16.4293	74.4137	41.3077
Wv19G0476	0.592667	0.663667	0.0693333	1.42967	1.94933	1.13433	1.83967	4.153	1.06767	1.42333	3.15267
Wvscaf07218	0	0	0.228333	0.656	0	0.409667	0.144667	0.779333	0	0.147667	0.247
Wv11G1095	12.2717	45.0163	8.68867	13.9747	32.829	43.232	23.487	19.9217	42.0557	22.72	18.6133
Wv17G0689	0	0	0	0	0	0	0	0.0223333	0	0	0
Wv07G1064	45.9643	85.27	0	0.421333	23.6437	9.75467	0.018	18.755	237.087	0.0183333	50.923
Wv06G1183	5.937	0.976	1.85	14.4087	33.8317	17.3367	0.623667	4.48933	4.419	16.5907	20.3507
Wv05G0512	12.9103	2.527	5.50667	35.768	2.526	9.73567	17.4927	10.58	2.01133	11.7953	10.8067
Wvscaf03951	0.0973333	0.131667	0.589667	0.605333	0.514667	0.407667	0.912333	0.540333	0.152667	0.223667	1.058
Wv01G1368	0	0.0613333	0.481667	1.335	0.574333	0.636333	1.072	0.296333	0.236	0.524667	2.044
Wvscaf08640	22.9743	41.0913	26.3647	10.453	5.698	4.33233	40.1787	3.809	57.139	16.6587	14.7283
Wv02G1731	10.5337	9.883	97.8667	20.3753	5.85833	6.17133	12.112	13.4053	10.9377	15.642	6.17233
Wv11G0464	6.16967	7.75833	3.02533	6.706	10.6937	14.8957	12.733	7.283	5.40933	11.9403	14.826
Wv12G0026	0	0	34.441	0	0	0	0	0	0	0	0
Wv04G1821	19.2887	4.07233	9.71367	23.1623	4.139	2.96133	7.88267	22.3807	4.93467	7.71367	5.47033
Wvscaf09768	0	0	0.228333	0.152	0.157	0.306	0.159667	0	0.223667	0	0.122
Wv02G0894	1.92233	90.2233	6.43	6.01867	1.6	2.61067	3.33567	0.662	82.9013	1.228	1.69367
Wv05G1114	0.0233333	0.121333	0.0836667	0.0833333	0	0.0453333	0.053	0.119	0.33	0	0.0686667
Wv07G0650	1.07433	0	0.330333	0.100333	0	0	0	0.293	0	0	0
Wv09G0972	2.548	3.93133	0.437	1.34433	5.44	8.268	6.12733	5.972	2.89533	7.81133	5.574
Wv04G1060	30.629	20.7663	12.6747	21.448	34.3667	40.75	38.596	27.7857	18.8867	35.45	46.7477
Wv18G1515	9.31033	0.087	10.267	6.652	0.97	1.19933	0.639	13.6797	0.071	0.241333	0.704333
Wv01G1194	10.856	41.8393	14.4753	1.47133	4.83067	15.1377	17.081	9.28233	30.641	6.50967	12.1567
Wvscaf07573	0.319	0	0	0	0	0	0	0	0	0	0
Wv15G1155	4.841	6.46767	3.925	5.721	5.985	7.28033	6.14167	8.622	6.61333	5.42533	5.40833
Wv09G0402	1.46067	2.587	0.640333	0.609333	1.90333	2.56067	2.524	2.62367	2.17833	3.57867	3.04667
Wvscaf04646	0.036	0.181	0.544667	0.816	0.601667	0.550333	0.621333	0	0	0.089	1.101
Wv06G0337	49.6143	38.197	1.54933	14.2297	14.7773	7.05	8.36133	16.7433	37.1363	6.61233	8.154
Wv04G2220	54.884	60.198	101.573	60.9853	61.7943	57.5023	80.3527	80.9613	57.5667	99.624	74.9667
Wv24G0295	2.54767	0.573667	0.644333	0.547667	15.319	2.31467	0.993667	1.064	2.74867	0.676667	0.026
Wv18G1499	47.751	105.258	17.8723	77.872	105.288	94.325	45.9387	55.098	86.5937	61.53	77.0193
Wv02G0348	0.391333	0	2.57567	0.255667	1.552	1.54067	0.608667	0.524667	0	1.063	0.306
Wv08G0639	20.8493	46.0167	4.089	36.598	5.03333	6.71667	9.84833	43.6553	18.0153	7.05333	11.3707
Wvscaf02097	0.843333	0.986333	1.43933	1.40067	1.931	1.03933	1.62033	1.719	1.59633	0.924	4.20067
Wv05G1311	36.868	6.007	0.468333	31.1737	0.418333	0.834	0	107.407	3.246	2.05367	3.86467
Wv23G0563	0.883667	0.395	36.399	0.487667	0.604	2.08933	0.369	0.292333	0.314333	1.84567	1.33067
Wv23G1054	16.4007	13.858	7.965	7.531	18.0367	22.117	15.1563	11.3923	12.3717	21.669	13.7017
Wv17G1223	5.94833	0.436333	811.052	201.22	0.721333	5.898	11.2877	76.509	0.280667	68.678	17.4857
Wv18G0625	153.44	38.6963	3.60133	186.316	984.636	8.345	0.082	14.2393	23.2937	3.875	0
Wv08G1099	2.58167	6.079	0.136667	1.20333	3.18333	7.856	8.935	2.19133	0.2	10.1003	0.892667
Wv03G0909	119.306	0.221333	21.3323	42.9823	11.1527	0.569667	0.344333	25.5063	0.85	0.586	0.213667
Wv06G1736	30.022	18.5243	25.9987	24.4853	32.683	23.4073	19.1837	31.4813	22.844	44.223	22.6643
Wv16G0328	3.66367	18.732	6.74667	3.97633	6.95233	7.15567	6.20167	3.77467	19.3953	14.106	8.55867
Wv17G0660	0	0	0	0	0	0	0	0.014	0	0	0.0343333
Wv19G1619	118.679	12.0533	30.7017	458.971	4.62	2.31867	2.12933	398.715	7.48533	10.422	32.2327
Wv09G1247	50.1343	12.8273	2.60533	36.1273	3.65067	1.42733	0.287667	29.7727	10.7633	2.46767	2.104
Wv24G1798	5.702	0.0296667	0.404333	3.279	0.236333	0.111667	0.0253333	0.262667	0	0.0183333	0.0553333
Wvscaf10351	0	0	0	0	0.130333	0	0.146333	0.147667	0	0.794	0.261333
Wv16G1071	85.2573	86.3773	146.649	91.047	65.2567	90.8797	92.911	89.113	100.49	85.7287	76.8587
Wv03G1354	11.5973	7.69033	17.6357	29.1377	7.628	7.14933	7.38667	19.5793	6.98433	6.95633	10.6307
Wv10G0364	131.99	64.544	248.888	159.774	149.131	148.81	119.616	145.478	95.2153	134.18	148.577
Wv24G0738	1.15933	0.514333	0.0733333	0.828333	0.554333	0.581333	0.478	0.880333	0.527667	0.395333	0.814333
Wv24G1197	0.188667	0.23	0.123	0.612667	0.237333	0.845	3.393	0.610667	0.664333	4.78467	1.85633
Wvscaf04329	0.189667	0.177667	0.604333	0.812333	0.725	0.256333	0.472	0.478333	0.446667	0.589	1.42633
Wv22G0598	0	0	0	0	0	0	0	0	0	0	0
Wv13G0345	15.3547	0.344	1.5	7.93067	4.481	0.368667	0.113333	8.56933	0.941667	0.874667	0.35
Wvscaf00545	0.0973333	0.347333	0.171667	0.480667	0.847333	0.314333	0.504	0.813333	0.377333	0.271667	1.043
Wv20G0135	4.209	172.464	10.7053	18.4707	13.0707	1.06167	0.715	0	0.177667	0.0296667	1.06833
Wv07G0153	19.1667	23.1723	23.1563	21.789	22.2943	34.0387	28.3953	10.208	25.567	52.5727	23.698
Wv20G0404	0	0	0.315	4.24867	0	0	0.0166667	0.0243333	0	0	0.0566667
Wv17G0386	118.488	7.56833	3.30833	292.718	8.77033	17.3423	44.5803	160.186	2.481	27.9853	27.4583
Wv17G1011	5.59	38.0313	14.106	12.3623	12.3893	12.812	10.372	3.52733	34.365	9.30767	6.91267
Wv13G0238	16.1437	33.9527	15.8433	11.685	6.11333	4.28333	25.217	4.58833	60.299	8.53533	11.6047
Wvscaf09143	19.249	1.75867	61.3337	50.2533	9.01067	32.089	9.818	116.624	0.720333	59.7893	65.096
Wv06G1013	0.0376667	0	0	0	0	0	0	0	0	0	0
Wvscaf04617	0.429667	0.152	1.006	0.405	0.294	0.410667	0.594	0	0	0.420667	0
Wvscaf04273	0.144333	0.344667	0.488333	1.97433	1.24	0.748667	1.51467	1.27367	1.10967	1.62033	2.69333
Wv08G0433	0	0.089	0	0.0873333	0	1.83667	0	0.172667	0.261333	0	0.58
Wv06G1141	52.5197	49.2993	116.971	57.0437	49.3503	36.2267	39.863	46.2227	52.908	54.3037	47.813
Wvscaf04538	0.481333	0.238	0.407	1.036	0.838333	0.361333	0.453667	0.863	0.374333	0.668333	1.86333
Wv18G0906	0	0	0	0	0	0	0	0	0	0	0
Wv07G0956	18.8257	2.42433	28.252	11.946	12.3217	1.33367	0	8.88767	2.152	0	0.168667
Wv18G0504	3.948	5.959	5.047	1.22667	8.52233	11.1687	10.115	3.88367	5.49167	11.2233	8.103
Wv15G1005	64.2433	31.986	87.121	59.0887	50.8687	57.05	50.201	50.9167	44.2297	73.7277	48.1063
Wvscaf07030	2.55333	0.142667	0.514	0.239667	0.537667	0.868667	7.906	0.699	0.582667	3.18033	0.473
Wvscaf06767	0	0.540333	0.488333	0.152	0.444	0	1.04633	0.164667	0.216667	0.373	0.642667
Wv18G0765	6.883	6.84767	3.28267	13.1707	4.23167	7.763	9.64767	13.3077	5.58033	3.44233	8.29533
Wv04G1902	24.765	27.7977	61.3523	7.93133	19.7293	18.332	10.5697	32.3837	22.8673	5.40933	8.36567
Wv01G2302	8.38533	23.7267	10.6987	12.5393	8.16067	8.88833	6.73033	11.912	19.4967	8.34867	8.628
Wv20G0580	1.164	0	0	0.051	0	0.325	0.163	0.733333	0	0.110667	0
Wvscaf07878	0.177333	0.104	0.521	0.308	0.178667	0.256333	0.253333	0.241333	0.301	0.194667	0.702333
Wv23G1099	37.1477	27.7677	36.182	33.1563	77.667	60.3053	32.9707	36.88	34.378	74.354	34.406
Wv17G0346	1.29433	1.60167	0.0283333	1.11667	0.782	1.48367	2.101	0.868667	0.910667	1.00167	1.78333
Wvscaf00342	1.46367	0.855333	3.225	1.56967	2.13933	0.7	1.384	2.03633	0.605333	1.039	2.602
Wv14G0029	4.78167	34.1267	0.398333	4.774	4.64067	2.359	0.603667	3.643	32.903	1.54433	0.936
Wv02G1400	0	0	0	0	0	0	0	0	0	0	0
Wv05G1471	33.2793	15.874	34.907	31.5273	19.93	23.1543	22.3467	18.5363	10.583	29.204	21.1827
Wvscaf05923	0	0.0836667	0	0	0	0	0	0.086	0	0.0743333	0.191333
Wv12G0612	0.0273333	0	1.67067	0	0	0	0	0	0	0	0
Wv02G1609	14.025	15.3423	23.3637	25.1383	17.212	22.4053	20.0617	12.282	19.1343	19.8733	20.126
Wv06G1785	1.00333	2.15267	6.68067	3.05567	7.24033	7.06267	3.27133	11.678	2.58833	15.405	14.8487
Wv16G0145	0.545333	4.01567	0.0273333	25.9583	2.59333	0.698	17.5577	4.77433	0.644333	2.373	0.749
Wvscaf00290	0	0	0.228333	0.658667	1.079	0.169667	0.438667	0.164667	0.657	0.631333	1.27267
Wvscaf03901	0.425667	0	0.716667	0.405	0.581333	1.021	1.03267	1.15467	0.223667	1.21467	1.31667
Wv07G0363	5.26433	7.20567	3.43867	6.31233	5.33767	7.65667	5.76467	4.43867	4.78533	4.95633	9.343
Wv14G0816	3.00167	0	0.239667	1.92667	1.453	0.0406667	0	1.47233	0	0	0.0446667
Wvscaf01906	0.211	0.147	0.778667	0.297333	0.570333	0.362333	0.266667	2.61133	4.49033	2.222	0.339667
Wv18G0231	1641.9	403.832	4224.57	224.891	4.577	8.38067	1.14633	840.518	744.057	3.32067	5.21833
Wvscaf10865	1.457	0	0	0.679667	0.856333	0	0	0.062	0	0.04	0
Wvscaf06082	0	0	0	0	0.260667	0	0	0	0.222	0	0.122
Wv15G1351	0.451667	1.005	9.44333	57.9053	3.419	8.472	193.482	1.36933	0.054	120.846	50.2297
Wv18G1438	4.218	1.70667	1.48933	3.991	7.864	13.267	13.1897	2.919	2.927	13.361	8.25933
Wv06G1381	22.0563	3.42967	1.75567	86.79	1.543	28.0427	2.58467	20.9347	4.91833	0.386667	2.07767
Wv04G1356	1.35167	3.49567	0.053	1.42067	7.688	6.71267	63.466	1.7	4.02767	3.99467	3.32633
Wv23G0560	12.1653	4.36033	8.21	25.8323	11.1543	15.5997	22.563	9.527	5.04033	8.211	32.257
Wv01G0152	0.405667	0.450333	0.0806667	0.341	0.398	0.484667	0.906	0.262667	1.34533	0.114667	0.538333
Wv23G0370	0	0	0.295667	0	0	0.0296667	0	0.272667	0.285333	0.109	0
Wv20G1656	14.86	30.1743	12.3073	13.5867	34.5147	24.3303	10.7373	8.93567	60.5313	22.4483	10.296
Wv22G1242	13.5003	15.0813	9.959	8.584	18.0257	20.3357	27.44	15.0363	14.547	16.749	18.0993
Wvscaf01542	0.124667	0	0	0	0	0	0.319333	0	0.222	0.420667	1.14733
Wv15G0206	67.923	22.468	2.77533	17.453	44.2887	16.4397	6.556	79.975	38.8393	10.3377	16.436
Wv20G1843	0	0	0	0	0	0	0	0	0	0	0
Wv06G0710	0.0206667	0.029	0	0.0586667	0.0433333	0	0.024	0.0596667	0	0.0246667	0.0206667
Wv18G1153	1.53733	7.81567	1.723	4.90667	2.22533	3.80967	3.694	1.37433	8.14733	3.941	4.60933
Wvscaf02056	0.497	0.644	1.652	2.10467	1.37133	0.909667	1.22467	1.14733	1.595	0.887	3.27067
Wv03G0567	17.9297	11.2407	6.98933	13.8433	17.4417	13.6507	11.751	3.933	4.02467	4.033	6.55467
Wv12G0503	9.70133	63.599	19.575	9.53833	11.3933	13.5923	12.0363	6.80767	88.6423	19.774	8.47467
Wv17G0020	2.84233	0.116667	2.027	2.23067	7.15033	0.788	0.422333	1.45367	0.0513333	0.09	0.098
Wv19G1044	16.4093	16.8033	31.9777	45.2683	29.3503	37.1983	57.089	36.912	6.679	11.4103	30.668
Wv11G0771	5.78667	6.19033	11.3793	6.289	10.062	10.8413	11.1943	4.958	8.23267	13.5947	8.20333
Wv16G0729	146.677	0.112667	1.25367	49.5813	415.272	2.796	0.0856667	140.908	0	4.51	0.224
Wv15G0505	0	0	0	0	0	0	0	0	0	0	0.0513333
Wv18G1629	3.171	0.01	1.85667	0.183333	0.601333	0.0793333	0.036	2.12067	0.0416667	0.0203333	0.00766667
Wv21G1433	0.043	0	0.330333	0.026	0.164333	0	0	0.145	0.077	0.0253333	0
Wv24G0494	0.0123333	0.031	0	0.025	0	0.0416667	0.175333	0.072	0.0436667	0.0143333	0
Wv09G0596	55.1433	47.45	99.1533	67.601	62.3067	65.4647	58.6817	49.631	35.5517	38.6357	55.435
Wv18G1651	3.47367	5.60033	1.13433	4.177	4.871	3.27433	1.37467	2.45133	6.412	3.15467	2.09367
Wv15G1091	0.626667	1.57333	0.106	0.689	0.21	0.302667	0.0823333	0.353	1.91433	0.437667	0.0656667
Wv10G0776	0	0	0	0	0	0	0	0	0	0	0
Wv08G1054	0	0	0	0	0	0	0	0	0	0	0
Wv09G1229	0.0893333	0	18.751	0.0626667	0.129	0	0	0.065	0	0	0
Wv24G0088	14.201	17.4103	30.5193	17.8783	16.3373	20.6607	26.2253	14.0657	22.7713	43.1107	24.5153
Wv05G1942	0	0.0136667	0	0	0	0.084	0	0.0313333	0	0	0
Wv21G0113	1.00167	0.529667	180.179	34.7363	0.861667	6.63333	0.778	8.37367	0.0493333	4.14267	2.07267
Wv23G1581	0.872	0	0	0.285667	0.208	0	0.086	0	0	0.0396667	0.103333
Wv12G0641	0	0	0	0	0	0	0	0	0	0	0
Wv16G1565	0.483	8.18233	0	0.377333	0.0273333	0.124333	0.038	0.747667	5.83767	0.110667	0.099
Wvscaf07058	0.140667	0	0.228333	0.81	0	0	0	0.295	0	0.147667	0.383333
Wv06G1913	102.849	18.8187	21.4143	151.591	18.5043	14.0757	26.1103	460.035	21.9203	16.9257	32.5883
Wv02G1387	0.138333	0	0	0.097	0	0	0	0	0	0.0943333	0
Wv06G1948	10.902	7.53233	31.1117	11.1157	4.02867	9.561	7.156	7.70967	7.33967	5.56167	7.941
Wv12G0724	0	0	0	0	0	0	0	0	0	0	0
Wvscaf05915	0.238	0.222	1.06833	0.673	0.414	0.303	0.153667	0.433667	0.601333	0.199667	1.58
Wv16G1077	0.714	0.197667	0.0206667	1.10567	0.148333	0.828	1.03033	0.139333	0.0166667	0.323667	0.197
Wvscaf03370	0	0	0	0	0.260667	0.169667	0.319333	0	0.216667	0.420667	0.122
Wv17G0896	0	0	0	0	0	0	0	0	0	0	0
Wv18G0756	35.8527	61.7787	52.2037	72.0653	14.1223	19.7833	24.5037	52.662	45.831	25.355	43.566
Wv23G0131	0.568333	2.30567	0.239333	6.26633	0.301	4.75933	0.652333	0.194333	0.26	18.0637	0.02
Wv02G0094	3.00567	0.564667	1.606	0.667667	0.354	0.729	0.339333	3.861	1	0.194333	0.297
Wv10G1251	184.259	66.602	422.063	111.476	287.616	527.46	241.945	108.922	59.1033	911.744	235.559
Wvscaf01480	0.390333	0.152	0.684667	1.208	0.444	0.918333	1.19233	0.375333	0.433333	0.210333	1.00967
Wv16G1551	0.135	0.106333	0	0.0976667	0	0	0	1.754	0.143667	0.0483333	0.525
Wv01G2104	2.50167	2.24633	0.755333	1.65367	3.519	2.732	4.15467	2.66467	0.708667	1.34133	8.431
Wv09G1627	0	0	0.148	0	0	0	0	0	0	0.909333	0
Wvscaf05510	0.68	0.680667	1.51833	1.605	1.37867	0.724333	0.509333	0.696333	0.847667	1.26533	2.85933
Wv09G1439	5.088	0.930333	0.894667	5.56133	1.654	0.953333	1.39933	22.095	1.15833	0.271667	0.582
Wv06G0577	0.109	8.162	0.098	0.233667	0.460667	0.341	0.008	0.0116667	19.2363	0.0163333	0
Wv09G0990	0.134667	0.348667	0.631333	1.40033	1.254	6.68333	0.434333	2.907	4.08967	4.53967	0.817667
Wv04G1124	0.187667	0	0.275667	0	1.652	0.817333	0	0	0	0.0556667	0
Wv18G0111	8.15633	60.8977	2.03567	6.02533	6.47833	10.0617	13.234	2.81167	27.7733	9.807	4.95233
Wv14G0879	29.971	72.9103	35.7353	37.0063	29.3783	29.2	31.8093	44.0443	66.5843	40.6	30.7493
Wv01G0163	3.61833	3.563	0.075	1.246	3.97267	3.79833	2.585	2.079	2.14867	2.74933	3.289
Wv24G0125	3.82367	4.411	8.11933	7.43033	5.35367	7.88967	8.38933	5.89033	4.66067	11.4637	10.4043
Wvscaf03642	0.677	0.722	1.74967	1.986	1.681	1.126	0.904333	0.382667	0.396667	0.566	1.85367
Wv03G0528	0.0486667	0	0.154333	2.529	4.06167	1.87933	0	0.0286667	0	0.0603333	0.290667
Wv13G0880	29.896	28.9783	6.098	15.9927	29.8037	33.5873	34.3793	26.3313	17.2073	29.391	30.953
Wv10G0222	55.2907	49.5353	12.66	32.8567	33.1543	31.6467	17.563	38.1127	43.0527	21.4753	26.448
Wv11G1189	0.00866667	0.0306667	0.440667	0.0293333	0.00533333	0.0233333	0.0296667	2.16233	2.91033	0.747667	0.124333
Wv17G1146	48.5703	100.089	121.673	73.323	86.6053	133.111	94.1223	54.2507	110.166	148.176	103.04
Wv02G0964	0.046	0.096	0	5.787	0	0	1.99233	0.066	0	53.901	1.35533
Wv07G0471	0	0	0	0	0	0	0	0	0	0	0
Wvscaf10374	0.133333	0.235667	0.177333	0.156333	0.342	0.047	0.259667	0.101	0.377333	0.194667	1.096
Wvscaf08522	2.10167	2.214	0	1.33867	0.414667	0.859	5.165	0.453667	0.832	0.799667	0.348667
Wv05G0711	11.2603	55.4563	3.55733	11.516	56.119	15.445	8.43333	13.087	72.8957	49.8903	18.164
Wv08G0947	7.1	6.70567	9.39433	7.208	5.606	5.07467	5.43467	3.182	7.15433	4.4	5.20433
Wv16G0548	10.7983	240.776	52.664	24.5447	6.91467	6.203	2.14033	5.343	544.869	2.094	3.58767
Wv01G1404	72.6833	43.531	55.8393	44.766	94.517	85.1473	56.8867	61.805	24.4063	92.6113	76.5167
Wv22G0383	0	0	0	0	0	0	0	0	0	0	0
Wvscaf00645	1.55	0.673667	1.095	2.529	2.779	2.144	2.05367	0.210667	0	0.420667	2.69867
Wv10G1100	12.197	204.18	1.10267	17.6793	65.8213	63.8657	9.31967	2.00067	148.943	28.026	43.2793
Wv01G0824	17.7757	0.481667	2675.81	5.02867	8.488	6.29967	0.231667	0	0	0.748333	0.997667
Wv12G0186	6.286	3.54733	2.591	4.82133	6.33067	7.27	4.04667	5.863	5.957	7.54867	4.031
Wv09G1057	2.978	4.56233	2.79067	2.784	4.10967	4.33867	2.44367	3.08267	5.25867	5.892	1.596
Wv24G0301	0.713333	0.0203333	0	0	0.377	0.107	0	0.151667	0	0	0
Wv14G0622	8.642	18.457	4.51367	12.643	9.271	7.569	4.41	2.352	7.10633	5.54733	10.5023
Wvscaf04419	0.521	0.581333	1.23233	1.15233	1.46633	0.725	1.03967	1.261	1.05333	1.15967	2.93667
Wvscaf10250	0.396333	0.518667	0.693333	0.847333	0.954667	0.769	0.677333	0.774	1.21933	0.817667	1.59067
Wv08G0449	0.143	0	0.228	1.14633	0.410333	1.10233	0.124	0.0306667	0	0	0.0143333
Wv18G1303	159.855	55.3673	90.3953	92.232	72.584	90.8907	88.057	105.462	17.267	110.591	53.4977
Wv08G0103	1.16967	1.33	1.05733	0.425333	0.436	0.131	0.165	1.071	1.154	0.201667	0.35
Wvscaf09369	0.147	0.347333	0.411667	0.723667	0.145333	0.245	0.248667	0.546667	0.224333	0.378	0.918
Wvscaf10744	0	0	0	0.202333	0.130333	0.169667	0	0	0	0	0.247
Wv02G0979	0.560667	5.48367	2.70233	2.259	1.84933	0.490333	0.153333	0.189333	7.87033	0	0.168667
Wv12G1159	46.204	31.7833	57.692	38.1237	50.0507	59.4963	43.917	38.762	31.0703	63.2293	47.5883
Wv08G1108	43.401	44.1977	19.8277	30.7867	64.073	99.0363	61.077	51.4133	42.8903	98.0153	61.691
Wv06G1597	13.8047	9.13533	17.9427	10.214	12.3183	12.0023	8.56833	10.2677	9.83733	9.54267	5.81533
Wv01G2087	1.431	4.023	0.207667	0.961333	6.79133	3.57133	4.42433	1.09667	13.9417	0.741	0.552
Wv05G0763	3.29767	0.424667	4.67767	3.111	0.705	2.58733	16.452	1.701	0.236667	11.005	48.092
Wv22G0751	4.355	4.711	12.132	2.148	8.661	3.775	8.61033	1.63967	5.85833	1.357	1.59233
Wvscaf09996	0.156333	0.165667	0.440667	0.558333	0.316333	0.262333	0.365	0.259333	0.251	0.455	0.968667
Wv16G0674	298.046	49.3147	187.822	2.71033	74.413	0.434667	0.025	14.894	242.808	0	0.496333
Wv10G0812	13.5057	2.28233	3.67233	12.707	64.5027	3.29667	0	3.15167	13.8	1.742	0.0426667
Wvscaf06008	0.0316667	0	0.323667	0.137	0.037	0.339	0.101333	0.137333	0.148333	0.0476667	0.318333
Wv18G0501	0.350333	0.0753333	0	1.13067	0.552333	6.60033	84.6963	0	0.0146667	3.24367	5.94867
Wv18G0144	0.0953333	0.666	0	0.7	0	0	0	0	0.437333	0	0
Wv05G1135	43.7947	69.2653	59.595	42.8937	41.9963	35.6097	99.521	53.9313	73.7123	26.6207	44.8163
Wv19G0721	11.409	8.46933	11.1493	10.3983	13.1653	15.8713	10.674	6.566	9.83967	17.2087	11.113
Wv15G1413	1.953	0.159333	1.113	2.02133	1.91967	1.65067	2.49467	1.697	0.381	0.178333	1.02867
Wv23G1633	0.314	3.37267	0	0.093	0.189333	0.501667	0.510667	0.181	4.35167	0	0.233333
Wvscaf08505	2.16067	0.803667	0.968	0.372	0.503	1.04367	5.856	0.498667	0.186	5.783	0.675667
Wv14G1077	10.0687	27.836	4.48767	23.1897	7.60433	7.51367	8.679	13.452	24.0523	7.15033	9.11867
Wv09G0571	15.3953	8.19267	11.257	9.46667	4.23433	6.994	4.16833	5.683	12.738	9.36133	4.23833
Wv10G0577	163.661	117.089	28.601	131.776	122.231	78.0903	112.466	141.919	71.4693	96.6977	126.737
Wv14G1002	1.46167	0.230667	0.118667	4.437	0.235	1.251	2.36733	5.507	0.112667	1.187	0.745667
Wv22G0338	0	0	0	0	0	0	0	0	0	0	0
Wv07G0694	21.661	5.954	18.9703	7.39633	6.915	6.73833	5.71467	9.40433	7.00567	2.674	6.81967
Wv09G0612	0	0	0	0	0	0	0	0	0	0	0
Wv12G0325	31.166	66.028	22.9177	31.876	72.349	102.416	99.5127	64.2897	70.7927	88.3773	62.0913
Wvscaf10085	18.6107	15.9383	18.7073	7.842	9.24233	3.30267	8.046	25.8717	25.5133	6.22967	11.532
Wv19G0170	0.386667	30.4927	39.8073	0.123333	0.177	0	0	0	51.8333	0	0.0336667
Wvscaf07490	0.182667	0.052	0.62	0.516667	0.655	0.198	0.404	0.739333	0.150667	0.466333	0.924667
Wv21G0757	0	0	0	0	0	0	0	0	0	0	0
Wv04G2005	1.729	2.878	8.94767	4.37333	2.72233	2.99133	1.839	3.86667	6.13	3.341	1.86233
Wvscaf09448	0.151667	0.184	0.602333	0.778333	0.339	0.160333	0.130333	0.493	0.79	0.559667	0.993
Wv06G0858	4.578	8.85433	2.61733	2.39067	9.63067	9.22933	7.762	3.50367	8.77033	10.7273	8.10133
Wv15G0659	0	0	0	0	0	0	0	0	0	0	0
Wv21G0177	15.8763	4.89867	2.159	32.946	6.68033	2.10267	1.47233	10.2007	13.4823	1.88333	3.054
Wvscaf08135	7.62167	1.027	1.37	0.187667	0.120667	1.60767	7.97867	0.917333	1.21767	2.85667	0.726
Wvscaf06599	0.124667	0	0.472333	0.152	0.457667	0.306667	0.146333	1.59333	0.880667	0.568333	0.247
Wv05G1342	0.866	1.63833	0.0713333	0.556	8.175	4.9	0.494	0.584	1.965	1.249	0.769333
Wv03G1391	26.7383	24.582	3.18633	3.708	4.24133	7.49333	14.635	11.3243	22.4753	19.951	2.99067
Wv24G1742	15.895	17.7913	17.298	18.443	12.071	14.809	9.50067	30.1673	59.1237	27.1887	56.0627
Wv16G1341	1.497	16.753	5.49867	7.34933	11.997	7.09733	3.502	1.387	0.609	5.49133	19.86
Wv21G0380	0.117667	1.20367	0	5.064	0.334	0.515333	0.948333	1.019	1.52167	0.476667	4.48533
Wvscaf09842	0	0	0	0.354333	0	0.306	0	0.523	0.440333	0.631333	0.367333
Wvscaf05232	0	0	0	0.202333	0	0	0.146333	0	0	0.147667	0.122
Wv19G1002	0.0476667	1.447	1.01067	0.033	0	0	0.0323333	0.0666667	0.218333	0.0163333	0.0286667
Wv24G1325	18.185	16.5123	15.8793	17.074	5.783	6.43533	12.141	17.469	23.399	5.372	5.647
Wvscaf02670	0.0246667	0.0343333	0.717	0.129	0.732333	1.57533	0.154667	0.189333	0.072	2.52833	1.53167
Wv20G1662	443.466	26.1667	83.5237	54.2897	135.144	53.919	10.826	163.936	65.7443	34.516	45.166
Wv04G1545	0.691333	0.523667	1.01167	2.63833	0.370333	0.062	0.402333	5.478	0.771	0.559667	1.11233
Wvscaf03257	0.289	0.456	0.244	0.607333	0.424333	0.306	0.609	0	0	0	1.105
Wv17G1155	0	0	71.2623	0	0	0	0	0	0	0	0
Wv14G0747	8.937	4.18933	1.41033	1.532	1.24667	0.353	0.011	12.0117	13.1483	1.15767	0.959667
Wv21G0356	0	0	0	0	0	0	0	0	0	0	0
Wv24G1758	13.2957	16.179	4.29367	5.89133	12.7017	10.4377	13.918	10.2183	18.4367	13.884	13.4087
Wv04G0719	250.617	733.967	375.996	400.77	99.738	135.371	124.359	106.024	970.019	46.3787	69.1147
Wv14G0643	12.446	31.7453	161.788	28.925	30.905	29.749	49.9377	75.023	40.676	68.8987	28.3253
Wv06G1539	53.378	93.4587	81.3217	94.3423	12.0963	24.8733	45.68	123.566	30.184	30.1223	45.5797
Wv01G0320	2.31967	4.24433	0.518667	2.00967	3.80033	4.75033	4.14033	1.599	3.67967	3.86933	4.33567
Wv04G3589	20.3413	14.6147	65.52	25.8543	51.4663	65.9817	18.0447	7.53033	9.46667	86.731	37.3817
Wv11G0166	32.7437	11.708	9.935	27.1693	23.1917	28.802	28.0283	39.5283	9.404	22.5283	32.2813
Wv08G0408	15.236	19.3163	31.7797	25.9893	12.8593	12.325	13.4997	24.582	20.0063	7.422	15.5477
Wv06G0481	0	0	0	0	0	0	0	0	0	0	0
Wv18G0180	0	0	0	0	0	0	0	0	0	0	0
Wvscaf04531	0.278	0.220667	1.07067	0.399333	0.990667	0.169667	0.576	0.151667	0.298333	0.081	0.972667
Wv01G1863	1.81633	0.216333	0	1.38533	1.48967	0.0116667	0.0376667	0.626333	0.0363333	0	0.0743333
Wv04G2453	3.10333	3.98333	4.82167	4.79733	5.12233	6.02433	5.16233	4.76967	4.747	4.40367	4.75
Wvscaf09465	504.247	439.893	237.695	362.426	437.094	344.943	150.042	491.53	734.072	189.309	196.105
Wv22G1181	0	0	0	0	0	0	0	0	0	0	0
Wvscaf04279	0.140667	1.096	0	0.808333	1.00567	0.579333	0.783333	1.63167	0.657	2.25167	2.12833
Wv01G0593	123.344	64.9107	12.9637	110.17	104.111	107.438	100.822	95.4163	41.184	56.3147	100.792
Wv10G0931	0.530333	0.320333	0	0.575333	0.557333	0.797667	0.535	0.274667	0.143333	0.348667	0.677667
Wv20G0730	7.884	2.871	6.19867	24.257	4.647	6.06933	12.1383	24.1037	1.30467	10.2353	15.858
Wvscaf09879	0	0	0.228333	0	0	0.169667	0.144667	0	0	0	0
Wv18G1216	0.463667	0.945333	4.525	0.416333	6.799	12.7583	7.11933	1.64167	3.424	4.889	2.778
Wvscaf00583	0	0	0.228333	0.202333	0	0.169667	0	0	0	0	0.123667
Wvscaf08998	37.365	64.6793	46.1797	16.9243	10.8373	9.055	64.9413	6.90133	92.1333	26.7783	25.5757
Wv21G0889	0	0.032	0	0.0633333	0	0	0	0	0	0	0
Wv23G1130	0.0123333	0	0	0	0.151667	0.168	0.103333	6.644	6.21167	11.403	2.58533
Wv11G0512	8.15967	9.458	12.3093	8.00967	6.30033	6.78433	7.60133	8.40933	9.94133	5.56033	6.917
Wv01G0429	1.095	0.017	0	0.333333	0.615667	0.0593333	0.189667	1.054	0.0626667	0.0116667	0
Wv04G1103	5.85167	8.12067	8.51767	8.18633	5.407	6.717	7.00567	4.84967	6.99867	6.991	6.799
Wv24G0175	1.30667	7.81167	18.954	1.632	10.149	29.6727	19.0453	0.878	4.03733	9.33333	20.4863
Wv16G0905	0.965333	0.271333	0.765	0.969333	0.051	1.44267	1.73767	0.822667	0.433667	0.115667	1.61167
Wv03G0701	4.492	13.8763	8.15267	4.496	4.136	4.77133	4.24867	1.82433	9.49967	3.762	4.39067
Wvscaf09820	0.0426667	0	0.338667	0.052	0	0.058	0.1	0.112667	0	0.273333	0.047
Wvscaf06815	0.413667	0.478	0.821333	1.26633	0.313667	1.29	2.506	0	0	0.210333	1.16333
Wv01G0567	11.0447	0.328333	0.0176667	10.0707	0.401333	0.476	0.0683333	10.0357	0.827	0.267	0.599667
Wv04G1364	0	0	0.197333	0	0	0	0	0	0.718333	0	0
Wv11G0612	0.0566667	0.106	0.655667	0.735667	11.639	2.68733	0.357	0.151333	0.134	6.508	1.90233
Wv03G0406	0	0	0	0	0	0.029	0	0	0	0	0
Wvscaf01983	0.978	1.44967	4.93467	3.35033	4.199	1.48167	1.944	0.595	0.608	0.441	1.53867
Wv24G1361	2.26467	23.789	17.0197	2.881	3.97633	3.27333	1.883	1.74733	21.8383	2.51833	3.10833
Wv06G2021	46.3427	56.246	95.061	168.337	45.2843	37.4477	63.3523	101.959	44.4423	51.792	59.9787
Wv20G1878	29.357	49.4667	12.504	16.4527	2.331	5.777	10.959	17.0327	41.6887	1.712	6.77333
Wvscaf07747	0.0326667	0.113	0.386333	0.331333	0.147333	0.162	0.197	0.122333	0	0.0366667	0.398667
Wv18G1006	0	0	0	0	0	0	0	0	0	0	0
Wv18G0545	6.43567	4.09	3.05467	6.05267	5.75167	8.88833	8.14567	6.05167	4.11267	8.34167	12.2573
Wv04G1640	32.3533	18.303	45.361	19.739	28.2763	43.1607	33.8173	15.087	18.6047	46.796	37.7343
Wv16G0494	66.4477	52.2997	81.3697	42.1267	169.173	234.179	133.914	251.399	103.545	186.284	146.858
Wvscaf10888	1.43567	3.52467	0.363333	1.104	2.812	2.5	1.551	1.94933	5.029	2.54267	2.74733
Wv21G0872	13.6083	15.4353	6.98267	10.0907	16.2867	20.666	6.51267	0.519333	0.504667	0.533333	0.0523333
Wv21G0456	32.3663	9.123	4.25233	34.455	24.5043	20.8603	15.8023	14.742	12.812	22.0047	19.8093
Wv09G1508	4.179	3.264	0.257333	1.92067	2.89867	3.42733	2.03667	2.97733	1.298	0.382667	0.967
Wvscaf01607	1.10367	1.001	1.57933	1.88133	2.52167	1.211	1.82133	1.069	1.58767	0.999667	3.28367
Wv17G0399	0	0	0	0	0	0	0	0	0.147333	0	0
Wvscaf00776	1.16033	1.15233	2.142	3.27667	2.242	1.328	2.04633	4.04033	1.67167	1.95733	5.81067
Wv23G0748	54.6353	35.9447	113.603	48.3357	42.5567	54.9067	45.764	25.1693	30.757	70.0043	42.1357
Wv01G1305	1.39967	0.0796667	0.111667	0.855667	1.51567	0.405	0.679333	0	0	0	0
Wv05G2252	1.08367	0.98	0.576333	1.51233	0.666	2.14633	1.66	1.54833	0.902667	0.323333	0.993667
Wv01G1528	7.24033	11.5097	8.51433	8.93667	7.81067	7.89667	10.0667	13.9257	11.2153	7.68233	8.26433
Wv16G0290	30.006	0.841	0.123667	50.6113	0.08	0.101	0.687667	51.3237	0.516667	0.263333	0.0926667
Wv12G1366	4.30333	4.748	0.844	3.08733	3.11633	3.28967	1.139	3.604	6.28833	6.73867	4.33333
Wv04G3541	8.67267	27.4647	12.67	5.39967	11.3183	6.137	1.50033	31.4097	171.268	3.077	11.076
Wv02G0561	86.5687	51.667	14.6927	68.7013	68.1387	57.1467	44.6767	85.0617	39.4853	53.1333	72.8717
Wvscaf03717	0.144333	0.192667	0	0.803	0.260667	0.951667	0.729667	0	0.223667	0.162667	1.02567
Wv16G0400	12.1233	17.8307	23.1413	12.5373	14.806	15.358	16.842	14.5297	16.8113	23.879	14.0647
Wv24G1832	26.587	22.956	27.7367	39.0723	19.576	25.719	33.9437	82.83	26.138	29.3753	35.878
Wvscaf08342	1.12267	1.22767	4.04367	3.30367	3.455	1.48767	2.052	2.538	2.346	2.51133	5.784
Wv14G0939	0	9.694	0.0456667	0	0.180333	0.965333	0.049	0.197	9.20733	0.715	0.163333
Wv13G1043	0.887	56.4653	0.0743333	1.503	0.635	1.12433	0.0673333	0.779667	89.3047	0.341667	1.22333
Wv23G1253	23.8497	9.97067	10.6007	15.452	33.7977	33.0397	30.9667	17.623	8.693	17.8743	23.5763
Wvscaf04014	1.55	0.915667	3.02033	2.18933	2.865	1.594	1.96967	1.23	1.204	0.982	4.219
Wv06G0241	17.4287	11.045	68.428	33.335	8.07333	13.561	27.569	22.2167	11.3897	10.3803	16.8687
Wv20G0961	58.3533	112.322	57.6433	44.4073	61.8413	25.2897	24.538	66.683	345.891	27.945	58.1903
Wv01G1930	22.5177	11.5867	12.5993	20.1307	9.062	5.83633	9.05567	10.8547	15.3403	11.543	9.98667
Wv24G1026	37.432	18.2363	20.127	32.8383	13.344	8.75467	22.072	29.7667	10.5523	17.4553	10.1427
Wv13G0306	0	0	0	0	0	0	0	0	0	0	0
Wv11G1099	19.9217	20.8333	1.44867	8.21667	17.4843	23.0283	14.9477	16.1903	6.45333	12.5273	15.2833
Wv14G0198	27.0747	0.249	0.386667	7.452	11.117	3.94467	0.738333	16.2443	1.39433	2.10033	0.956667
Wv04G1877	1.475	0.944	0.517	0.361	1.494	1.89767	0.998	2.007	0.518667	0.0613333	0.330667
Wv10G0755	1.45667	24.4853	9.172	24.005	1.318	2.86067	9.39467	4.43333	24.817	2.52333	6.458
Wvscaf10257	0.088	0.0436667	0.169	0.331667	0.264333	0.193	0.164	0.178333	0.200333	0.202333	0.600333
Wv24G0236	4.067	3.273	3.24733	2.723	4.832	4.204	5.13433	3.026	3.91667	6.619	3.26133
Wvscaf07235	0.124667	0	0	1.11167	0.588	0.853667	0.452333	1.13733	1.10667	1.026	1.959
Wvscaf08013	0	0	0	0	0	0	0	0	0	0	0
Wv13G0420	0	0	0	0	0	0	0	0	0	0	0
Wv15G0110	4.507	4.15267	3.40333	4.37133	5.08	6.47633	6.64833	4.25133	4.222	9.105	5.37433
Wv13G0738	19.0763	22.6657	8.032	19.741	18.8303	10.82	12.8647	17.1157	20.747	15.3777	10.3933
Wv17G0821	5.271	10.1033	3.40933	3.39967	8.25733	10.0507	7.04333	3.894	7.22333	6.294	8.46767
Wvscaf07739	0.390333	0.803667	0.547667	0.952667	0.895	0.613	0.289667	0	0	0	0.888
Wv05G0855	11.0087	3.67333	0.565333	6.31233	0	0.397667	0.825333	1.38133	0	0.51	0.344
Wv22G0437	6.113	7.06567	6.51333	15.2703	4.51267	4.812	5.51867	8.336	12.6327	3.50067	6.29433
Wvscaf03894	1.00533	0.852	2.779	2.55233	2.31167	1.41067	1.16367	2.90667	2.29067	2.11633	5.358
Wv05G1113	1.253	2.24167	0	0.555667	0.619	1.04567	0.633	0.457667	1.12233	3.05033	1.099
Wv04G2226	16.371	154.509	91.942	33.0513	21.534	26.4103	46.595	5.788	130.646	22.905	37.4833
Wv01G0891	10.929	11.4217	1.28667	13.1043	4.253	3.009	1.48767	10.276	11.6713	2.66133	9.61633
Wv01G1587	54.6193	20.23	43.2383	35.8443	13.394	5.12333	2.86367	12.739	21.441	3.80533	2.82667
Wvscaf03068	0.465333	0.639667	0.975667	1.10233	1.166	0.502	0.817667	0.78	1.28933	0.695333	2.48933
Wv18G1063	1.367	0.327333	0.159333	0.187333	0.042	0.271333	1.42733	0.397667	0.015	0.073	0.026
Wv11G0354	0	0	0	0	0	0	0	0	0	0	0
Wv14G0618	0	0	1135.66	0.14	0	0.340333	0.05	0	0	0.591667	0
Wv24G0978	15.801	12.7487	31.2443	14.6807	20.213	18.3263	21.1847	40.279	12.8547	26.0727	20.5783
Wv12G0549	45.1713	34.714	38.0113	29.8353	53.4867	70.1983	64.3883	24.257	24.6763	36.919	35.4023
Wv04G0009	25.2277	17.4647	21.2043	19.8187	35.4213	36.7613	38.4363	70.779	19.1687	37.6267	29.9333
Wv19G1663	0.195667	1.26867	0.937	50.338	0.789333	1.88167	3.647	1.77367	1.80567	3.741	13.7943
Wvscaf08490	13.5513	2.906	0.353667	56.0407	0.682333	1.46533	2.852	28.78	0.196	0.346333	0.786
Wv20G0519	0	0	0	0	0	0	0	0	0	0	0
Wv08G0336	9.424	16.9667	17.1007	14.9717	13.847	17.5793	14.5147	11.1757	18.3723	17.1583	17.838
Wvscaf04825	0.285	0.478	0.732333	0.808333	1.06533	2.31367	1.20733	0	0	0	1.53067
Wvscaf09004	1.58833	0.183667	0.626	0.145	0.282	0.610667	3.36367	0.218333	0.0516667	2.146	0.330333
Wv20G1011	8.384	14.9547	11.3857	11.5253	11.3187	10.9847	10.5693	10.6103	15.5693	13.1713	16.2137
Wv18G0503	0	0	0	0	0	0	0	0	0	0.075	0
Wv22G0284	2.69867	3.521	1.01433	1.59967	2.50067	2.572	5.54733	1.475	2.42767	8.54767	3.949
Wv05G0539	1.57333	21.5553	0.113667	0.203333	0.129333	0.486	1.167	4.08133	54.8183	0.92	2.95533
Wv05G1017	0	0.058	0.111	0.0163333	0	0.0146667	0.0156667	0	0.071	0.0613333	0.0673333
Wv16G1632	0.289333	86.32	0	0.0356667	0.0103333	0.284667	0.138	0.026	141.122	0.434667	0
Wv07G0120	14.4653	15.4877	12.249	11.9427	21.646	19.886	17.848	14.6013	14.5647	29.577	22.7207
Wvscaf06435	0	0	0	0	0	0	0	0	0	0	0
Wv02G0896	0	0	0	0	0	0	0	0	0.0253333	0	0
Wvscaf03895	1.40667	0.608333	0.746	0.653333	1.16233	0.306667	0.306	1.13733	0.886	0.715667	1.37867
Wvscaf01238	0.005	0	0	0	0	0	0	0	0	0	0
Wv10G1322	10.1233	16.1097	27.2737	14.7633	11.2227	12.1533	13.191	12.3713	14.5387	28.303	14.8517
Wv12G1376	15.7663	15.0953	39.6153	25.1027	18.6607	21.961	19.785	20.637	11.2527	13.602	21.618
Wv13G0523	0.066	0.0786667	0.660667	0.461	0	0	0	0.0336667	0.0506667	0	0.0913333
Wv09G1462	9.42033	10.717	4.38867	7.15533	8.359	12.88	17.43	16.2697	9.41433	25.819	17.4513
Wv02G1479	24.7843	28.4973	31.71	27.3383	43.3863	33.1363	29.5297	20.398	16.7657	33.573	28.5683
Wv04G2019	1.73033	0	0.061	0	1.881	0.254333	0	1.23033	0.111	0.037	0
Wvscaf08299	8.58467	1.80833	2.97033	0.205333	0.6	1.91	7.204	0.200333	2.68033	1.68467	0.527
Wv05G1707	0	0	0	0	0	0	0	0	0	0	0
Wv20G1259	0	0.087	0.488333	0.076	0.539333	0	0.0723333	1.585	1.43467	0.745333	0.783
Wvscaf04722	0.097	0.0393333	0.375333	0.250333	0.364	0.193	0.138333	0.307	0.197333	0.300667	0.561667
Wv10G0175	4.963	12.647	0.173667	1.67167	0.847667	2.51067	1.37967	5.85967	24.1277	0.08	3.24267
Wv18G0675	19.9407	20.3517	2.46833	11.959	15.3657	11.239	5.382	13.2553	18.807	6.07567	6.17133
Wv12G0973	1042.44	812.819	1188.82	227.272	191.93	122.033	90.838	710.484	1343.81	792.227	252.34
Wv23G1222	48.928	41.2013	29.9917	67.2403	25.4993	19.4873	21.711	64.7357	35.6497	11.9743	22.007
Wvscaf09565	0	0.087	0.216667	0.102333	0.0663333	0.031	0.0983333	0	0.049	0.0333333	0.173333
Wv22G1306	10.7503	5.84133	3.05433	8.19067	11.886	7.87933	3.142	6.62433	4.99733	7.09633	4.10867
Wv04G1314	15.0813	29.031	45.6967	18.468	13.3747	12.9923	23.058	17.2923	17.5203	11.004	12.9333
Wvscaf03308	0.425667	0.2	0.709	0.409	0.807	0.331667	0.303	0.128667	0.0993333	0.154667	0.410333
Wv02G1068	14.7957	11.7907	18.9193	31.6823	11.9237	14.533	14.0007	19.6947	11.722	17.5107	16.6607
Wv23G0954	2.90633	4.43767	1.418	2.99633	3.848	3.67633	5.429	0.253667	0.0296667	0.529	0.365333
Wv15G1279	0	0	1.51733	0.138	0.844333	0.126333	0	0	0.103333	0	0
Wv01G1994	71.565	76.429	85.4697	62.2117	58.9717	66.028	56.8163	61.9807	111.648	89.1597	56.9687
Wv04G1590	5.76467	0.0216667	0.78	615.429	0.223667	0.286333	2.718	39.826	0	15.205	21.0993
Wvscaf04157	0.826333	0.874667	2.34133	2.41767	2.12833	0.909333	0.783	1.936	1.34867	1.801	3.62933
Wv12G1209	0	0	0	0	0.037	0	0	0	0	0	0
Wvscaf01255	0.841667	0.789333	2.52067	1.64367	2.09667	1.01033	1.35833	2.15833	1.24267	1.25667	3.152
Wv21G0136	1.21667	0.701667	0	1.37967	2.338	0.512	0.58	1.41133	1.30767	0.556	2.30233
Wv10G0235	5.05133	2.30467	0.904	10.626	5.11867	8.107	1.16767	5.68433	4.60133	1.85	5.58467
Wvscaf04992	0.558	1.11767	1.248	1.31633	0.678333	1.225	0.874667	1.50567	1.74	2.09267	1.91533
Wvscaf05575	0	0	0.0966667	0.0603333	0.113667	0.0543333	0	0.141667	0	0	0.0976667
Wv24G1579	17.2457	30.2877	39.2937	71.2393	7.52367	10.5347	38.783	89.409	13.3587	17.4993	26.294
Wv16G0176	287.635	29.318	45.029	92.0373	3.11767	12.654	12.1247	66.9773	10.9333	29.301	17.0777
Wv23G0731	21.7907	1.26	16.147	21.4773	7.226	5.26567	3.58033	11.738	0.703333	1.98267	10.8347
Wv17G0799	0.404333	0.123	0.0923333	0	0	0.316	0.351	0	0.0903333	0.340333	0
Wvscaf05407	0.187	0.156	0.422333	0.639333	0.420667	0.292	0.149	0.393	0	0.516667	0.941
Wv23G0870	1.03467	5.03733	0.209333	1.499	3.51133	7.35467	6.41367	0.193333	1.56967	2.25367	1.22767
Wv06G0376	3.70867	4.16133	1.06033	1.93967	4.21533	6.15733	3.487	2.587	3.498	2.66	2.53533
Wv19G1553	0	0	0	0	0.0493333	0	0.0503333	0	0	0	0
Wvscaf02887	0.332667	0.113	0.826667	0.421	0.969667	0.246333	0.546	0.128667	0.0993333	0	1.01433
Wv01G0588	35.6537	25.081	16.9577	190.549	25.1037	47.5457	17.9653	134.953	65.056	9.25233	48.4623
Wv03G1449	44.169	172.638	49.8127	97.9263	126.524	161.911	67.6083	74.1763	121.463	68.2903	88.7357
Wv01G0341	2.48433	1.31567	0.503667	3.25067	2.73933	3.41867	3.48867	2.28967	2.203	1.94333	4.028
Wv05G0150	27.2303	45.299	57.7927	32.1397	19.0287	24.4593	38.723	21.546	59.348	19.3437	23.0783
Wv21G0614	13.8963	70.523	5.40867	17.0257	19.623	24.6017	26.2813	3.06533	64.1487	13.066	15.737
Wvscaf00296	0	0.385	0	0.858667	0	0.613	0	0.329667	0	0.310333	0.999
Wv20G1037	4.713	2.45233	0.368	1.92567	16.0917	19.0083	4.498	5.23967	6.899	11.1177	8.75233
Wv15G1127	21.0863	10.0733	3.25533	10.6463	18.4437	19.4963	28.704	11.463	4.38167	24.058	20.6773
Wvscaf03978	0.153333	0.0393333	0.516667	0.422333	0.264333	0.277333	0.440333	0.298667	0.249667	0.176	0.724333
Wvscaf10274	0.433333	0	0	0.202333	0	0.306	0.159667	0	0	0.487667	0.506667
Wv16G0760	46.5177	23.8683	22.246	35.8593	19.2393	20.2493	29.4737	27.4613	20.0543	19.9127	20.8897
Wv24G1807	41.4623	68.1893	33.3453	22.7967	27.6127	24.193	6.557	26.4123	103.429	6.33133	13.3417
Wv06G0624	0	0	0	0	0	0	0	0	0	0	0
Wvscaf03653	0	0	0	0	0	0	0	0	0	0	0
Wvscaf06460	0.539333	0.452	0.833333	0.694667	0.808333	0.401	0.583	0.652	0.897	0.920667	1.879
Wv10G0939	0	0	0	0	0	0	0	0	0	0	0
Wvscaf05492	0.624333	0.572333	1.68433	1.35867	2.085	0.724333	1.00033	1.181	1.25267	1.21233	3.04
Wv21G0404	0.954	0.761333	0	0.442667	1.65067	2.29667	1.94067	1.50333	0.228	1.09733	1.69333
Wv16G1759	3.86233	3.76333	0.648333	2.22233	3.699	3.76867	3.214	1.37267	3.26533	3.13633	2.832
Wv24G0642	4.709	7.151	4.35533	6.50733	5.507	7.277	6.64233	5.51133	6.90233	6.06467	6.321
Wv19G0167	32.5487	56.6767	171.991	63.209	17.3857	21.133	33.7797	43.5787	10.0153	26.1823	20.9577
Wv20G0202	36.8567	23.7647	10.5747	29.5057	22.6423	16.372	20.956	25.6547	13.0563	18.171	24.6573
Wv08G0249	25.3873	20.0313	49.0233	19.1633	24.0797	23.6217	20.688	19.4003	22.1077	29.942	21.5303
Wv12G0076	9.622	1.41167	23.8543	2.073	2.959	2.74733	4.72933	7.56667	0.241333	1.938	3.38533
Wv20G0678	15.7653	27.0533	6.284	29.2443	14.6527	21.923	19.9117	29.6183	13.0573	14.9783	15.248
Wv11G0278	0.283	0.0996667	66.035	0	0.147667	0.122667	0.072	0.027	0.500333	0.0726667	0.268333
Wv10G0035	16.753	0.981333	82.2037	20.192	1.96567	2.312	0.720667	3.216	5.802	0.961	0.591667
Wv05G2189	4.19067	0.982667	47.998	4.90033	5.416	10.5867	0.946	2.49267	3.277	4.056	2.411
Wv04G0575	0.185	0	1.36167	14.6127	0.0923333	0.382333	0.602333	0.753667	0	7.31	1.34867
Wv02G1406	22.2343	8.58133	2.90533	15.1927	12.162	7.452	4.77533	12.1297	8.047	3.678	4.39767
Wv03G1137	6.245	1.478	5.70933	7.39	7.838	6.62233	6.178	16.539	7.48033	7.699	13.4103
Wv08G0090	26.9603	84.7367	81.6967	38.869	44.7717	63.918	64.439	64.3583	109.776	56.1637	65.815
Wv16G1138	0.472333	0.376333	0.905667	1.197	1.08367	0.531333	0.581667	0.794	0.743333	0.735667	1.74533
Wv11G0574	5.91667	14.3843	18.6653	12.6213	7.68233	5.29933	5.68433	2.52767	20.9777	4.386	9.707
Wv24G1473	3.497	3.83433	10.815	5.97433	4.20233	6.306	6.729	4.474	6.13667	5.01567	8.009
Wv16G1899	122.052	32.985	354.158	133.829	162.83	311.455	318.931	100.719	44.392	333.098	183.829
Wv22G0161	7.59033	0	0	0.830667	0.437	0.727667	0.323	5.25067	10.3423	1.31867	20.8933
Wvscaf04120	0.21	0.0393333	0.327	0.512667	0.241	0.231333	0.440667	0.381667	0.450667	0.478333	0.924
Wv04G0062	6.59067	10.4523	8.12367	8.33567	8.04267	12.997	11.2677	6.29433	9.33033	10.942	14.343
Wv21G1146	16.5817	17.733	34.3507	15.715	19.8183	26.9327	19.3223	10.5227	20.8823	27.5147	17.6557
Wvscaf08800	3.79667	1.61433	2.87067	0.742667	1.72367	2.64967	13.0713	0.788667	2.134	6.42	1.31933
Wv10G0970	1.078	5.29033	0.38	18.0213	10.121	18.478	36.4737	4.499	4.52967	30.1583	19.592
Wvscaf10468	0.140667	0	0	0	0	0	0.146333	0.164667	0	0.147667	0
Wv06G1411	3.48233	0.0646667	0.793333	2.405	1.19033	0.0553333	0.0296667	0.265	0.0786667	0.113667	0.021
Wv04G2444	1.80133	1.33867	0.788333	2.05233	1.36333	1.21967	1.47933	0.785667	2.42733	2.04533	1.71867
Wv01G0128	36.1623	3.10833	3.486	11.9777	4.75433	4.06233	13.2513	4.57733	1.12867	8.20233	31.965
Wv23G0885	327.291	31.9443	0.0983333	1.67967	41.9957	124.772	4.09067	32.4767	2.164	0	11.4283
Wv21G0057	13.735	10.1527	1.97633	10.8953	10.824	13.6307	15.2587	15.2227	13.3777	16.533	15.1767
Wv23G0014	41.4173	30.2907	35.265	33.989	32.4757	45.5867	56.0817	55.338	23.3043	77.2413	41.048
Wv17G0894	0	0	0	0	0	0	0	0	0	0	0
Wv05G1041	20.1357	4.74167	2.45067	15.8953	22.467	24.3037	30.1127	11.2623	0.536333	11.901	18.1457
Wv16G1336	0.325667	0.352	44.7677	0.0696667	0.146	0.424	0	0.738667	0.202333	0.411	0.0143333
Wv23G0942	9.40067	19.208	28.0853	14.7403	9.95533	9.683	11.203	10.616	27.4343	11.3307	10.842
Wvscaf10185	18.9927	12.6783	24.9583	17.218	7.084	4.791	8.85033	6.15767	8.863	2.43867	6.35967
Wv19G0953	21.9903	12.191	4.371	15.9303	15.6107	9.765	6.72567	15.9423	12.775	10.5897	6.74233
Wv11G0088	0	0	0	0	0	0	0	0	0	0	0
Wv23G1583	0.750667	1.30233	0.382	0.758667	1.102	1.052	0.875333	0.691	0.835	0.315	0.768667
Wv07G0004	38.4363	50.7993	27.8533	38.323	28.228	21.6157	11.9263	15.336	42.3167	5.87433	60.6313
Wv23G1376	8.77433	124.995	0.205333	10.0547	7.71233	7.91033	15.2893	11.252	106.109	3.06433	21.8537
Wvscaf05288	0.433333	1.49667	1.173	0.803	0.678333	0.169667	0.901667	0.210667	0	0	0.858
Wv06G0600	0	0	0	0	0	0	0	0	0	0	0
Wv19G1682	11.681	19.2043	30.1607	26.0723	12.644	11.2733	10.5923	19.4557	28.2457	12.677	18.3367
Wvscaf04973	0	0	0	0	0	0.137	0	0.147667	0	0	0
Wv12G1115	16.886	12.2757	2.44733	9.99267	12.8913	12.5447	9.72433	7.904	10.9223	12.2123	11.2807
Wv18G0499	3.801	3.968	0.201333	3.58733	5.198	4.77233	1.51233	4.234	4.75133	4.112	4.868
Wv05G2325	0.528333	0.0293333	0.0443333	0.409333	0.667333	0.495333	0.028	0.322667	0	0.281	0.0473333
Wv06G0565	0	0	0	0	0	0	0	0	0	0	0
Wv10G0442	7.14433	3.00767	1.713	2.37267	3.41167	8.74267	2.54167	4.958	1.894	2.75233	6.20133
Wvscaf08628	0.201667	0.0843333	0.969	0.660333	0.215	0.881	0.316667	0.126667	0.322	2.364	0.682
Wv02G0935	0	0	0	0	0.168	0	0	0	0	0	0
Wv18G1455	4.99633	0.0323333	11.984	43.995	1.29567	1.94767	0.0703333	12.157	0.883667	0.394	4.64267
Wvscaf06349	0.286	0.215667	0.817667	1.037	0.619667	0.373	0.454	0.453333	0.301	0.389	1.136
Wvscaf08779	0.205	0.499667	0.883	0.378333	0.810333	0.289333	0.457333	0.531333	0.662333	0.315667	1.096
Wvscaf10855	0	0	0	0	0	0	0	0	0	0	0
Wv11G0781	44.5	50.22	26.241	26.3977	38.1693	42.9037	34.0607	48.8037	37.0903	28.4163	28.765
Wv16G0242	4.292	25.7303	0.044	2.48133	0.359667	2.39933	2.37867	7.20567	32.8817	1.594	0.780333
Wv19G1327	10.1287	16.319	13.5963	16.487	20.8487	28.7407	25.5907	11.3043	16.0163	21.0603	33.9517
Wvscaf09001	4.111	0.623333	1.39767	0.506	0.88	1.57433	7.71833	0.565	0.357667	5.348	0.818
Wv20G1165	1.777	0	0.868	0.223	0.173333	0	0	0.569	0	0	0
Wv01G0131	12.0787	32.4297	8.67033	33.161	17.7293	33.4233	14.5497	105.958	12.2303	23.3553	93.005
Wv01G0153	35.5873	29.616	9.701	9.33667	55.5737	18.9087	1.589	18.312	66.5007	15.204	8.48833
Wvscaf00648	0.269	0.347667	2.16067	3.03033	3.006	3.708	2.534	0	0	0.210333	3.022
Wv01G1510	0	0	0	0	0	0	0	0	0	0	0
Wv05G0378	16.7513	10.808	2.84733	11.835	18.4913	13.81	8.55633	10.977	9.51533	13.755	9.51533
Wv17G0992	2.54767	9.82133	0.367	379.469	10.882	32.082	238.658	46.3327	2.17	46.2677	129.941
Wv20G0755	20.3583	0.065	1.99233	0.347667	1.59733	1.69667	0.0813333	5.02767	0.0603333	0.1	0.534333
Wv15G1212	0.047	0.0363333	0	0.344667	0	0.746333	0.523667	0	0	0.0503333	0.073
Wvscaf04866	0.124667	0.152	0	0.451	0.915333	0.409333	0.292667	0	0	0	0.627
Wv03G0222	6.81433	8.252	10.0357	6.57467	8.84	8.83367	5.231	4.327	7.519	9.39367	5.32967
Wv16G0219	1.57633	0.504	0.0626667	0.685333	21.0447	2.481	0.850333	1.001	0.425333	5.45267	1.61033
Wv22G0638	2.95233	1.49333	1.63867	0.395667	0.467333	0.998333	8.61733	0.254333	1.102	2.02667	0.475667
Wv23G1387	58.3167	40.671	13.6647	31.2173	25.8903	30.3167	39.8757	39.3983	25.1887	32.679	29.8803
Wv13G0695	39.394	0.434667	0.075	37.8747	0.019	0.0196667	0	35.5557	6.19767	1.63267	0.0736667
Wvscaf02631	0.144333	0.174	0.244	1.76767	0.424333	0.475333	0.598333	0	0.222	0	1.393
Wv05G1948	15.7183	15.5143	13.1	11.0767	23.0433	22.9743	24.542	11.727	21.3493	22.827	16.6863
Wvscaf01627	0.933667	1.28333	2.70933	2.59867	2.36433	1.05533	1.079	1.744	1.12967	0.842333	3.604
Wv21G0116	7.248	50.5383	0.454333	2.52567	0.533	1.91967	8.02967	10.1953	69.748	1.175	1.41233
Wv12G0515	99.7273	34.519	70.4513	120.004	41.5063	71.4083	79.3423	84.9387	38.22	67.8883	76.4583
Wv24G0762	15.6277	15.743	16.017	12.838	12.5317	12.8213	11.804	14.6897	16.0687	12.1907	10.768
Wv04G3699	8.774	15.916	7.86567	12.4297	6.91567	9.00567	11.3907	1.26567	2.74667	0.134333	1.20667
Wvscaf01599	1.27333	1.36967	4.594	4.72767	2.80533	1.727	2.46367	2.82733	2.04233	1.51367	6.146
Wv15G1011	10.9327	18.5127	9.264	14.9767	13.805	12.9323	11.541	11.536	23.4973	13.626	13.7363
Wv11G0067	33.2373	5.879	0.885	13.2763	7.198	4.52933	5.822	25.484	6.89167	6.89033	1.89133
Wv16G1763	5.75267	465.516	14.2777	5.85933	2.82967	1.883	0.403667	1.258	443.857	0.101667	0.595667
Wv12G1030	2.826	16.4397	3.43467	2.778	0.718	0.372	0.704667	7.90267	27.873	0.342	0.607333
Wvscaf01183	0	0.174	0.273667	0.704	0.992	0.339	0.437333	0.569	0.877667	0.779	0.999
Wv02G0368	1.66267	2.142	6.24067	7.08667	1.84167	5.01167	0.147667	0.316	2.04767	0.834667	0.139333
Wv02G0829	0.604333	0	0.682	0.094	9.94	0	0.789667	0.287667	0	1.09733	0.416333
Wvscaf07340	0	0	0	0	0	0	0	0	0	0	0
Wv05G0712	5.87233	26.0923	1.85867	5.71133	25.0433	7.45033	5.067	7.182	33.09	21.315	7.36167
Wv12G0002	0.492333	0	0	0	0	0	0	0	0	0	0
Wvscaf10881	51.3573	314.712	260.099	72.0673	51.1123	122.945	373.338	62.665	348.43	74.1453	28.607
Wvscaf03130	0.591667	0.650667	1.89667	1.623	1.553	0.641667	1.026	1.27967	0.524667	0.724	2.873
Wv12G0729	0	0.058	0.0293333	0.0216667	0.0176667	0.0146667	0	0.0176667	0	0.0676667	0.0826667
Wv02G1687	13.1603	13.835	6.37867	11.5647	15.775	19.2477	24.0407	16.1267	12.3797	5.29333	10.8377
Wv08G0280	0.955333	1.64033	1.519	0.611333	1.066	0.501	0.673	0.288	1.00767	0.538333	1.51867
Wv04G1276	6.638	0	0.235667	18.7297	0.132	0.0323333	0.0276667	7.57567	0	0.111	0.261667
Wvscaf00366	0.451667	0.549333	1.15667	1.504	0.888333	0.852	0.955333	1.48167	1.06833	1.24733	3.68967
Wvscaf01680	0	0	0	0	0	0	0	0	0	0	0
Wv07G0267	7.93933	10.192	5.86333	13.2573	6.79133	11.0333	11.9173	7.65367	8.40167	12.2533	10.375
Wv10G1170	97.885	39.673	157.966	83.2447	46.5103	51.9443	53.1743	87.2967	31.222	35.7177	34.2683
Wv06G0339	98.6347	34.2603	87.7627	43.23	7.84033	6.681	34.9933	285.302	31.7003	42.0133	12.7227
Wv09G0892	0	0	0	0	0	0	0	0	0	0	0
Wvscaf00272	0	0	0	0	0	0.137	0	0	0	0	0.247
Wv12G0799	0	0	0	0	0	0	0	0	0	0	0
Wv19G0902	0.031	0.0383333	0.054	0	0.166333	0	0	0	0	0	0.054
Wv18G1619	0.389	0	0.436333	0.476	0.259333	0.0883333	0.0156667	0.491333	0.093	0.0453333	0
Wv11G0850	0.0593333	0.0836667	0.0493333	0.21	0.159667	0.388667	0.326	0.379	0	0	0.0443333
Wv20G1065	1.87267	5.84933	2.05267	8.684	11.5963	9.762	9.20133	6.42233	3.551	5.89733	14.2707
Wv01G2012	9.08867	6.87333	3.395	8.259	13.336	15.7203	10.9897	8.395	6.995	13.4403	13.822
Wv19G1113	0.368667	0	0	0	0	0	0	0.236	0	0	0.286667
Wv17G0918	25.6873	8.141	11.9357	45.6463	7.40867	5.067	1.12633	71.3227	7.22133	5.982	8.807
Wv04G2045	1.94433	21.0683	4.064	3.28233	4.61133	5.29433	8.93333	0.518333	8.51667	1.33333	3.45833
Wvscaf03681	0.554333	0.975	0.517667	1.56533	0.875333	1.70633	0.304333	0	0	0.210333	1.135
Wv03G1717	4.08067	0.572333	0.241	0.870333	0	0.0616667	0.0993333	5.473	1.77333	0.501	9.98167
Wv14G0582	0	0	0	0	0	0	0	0	0	0	0
Wv05G2168	0.0566667	0.110333	0	0.091	0.143667	0	0.308	0	0	0.0956667	0.0186667
Wv22G1168	5.31567	67.2977	6.26567	15.547	11.8597	10.5387	6.93	5.88333	46.0517	7.94167	12.0363
Wv21G1526	4.57567	13.6813	5.55567	4.93433	0.675333	4.34967	8.51367	27.812	12.9623	1.567	5.197
Wv03G1730	7.42567	0	0.0426667	0.643333	1.01233	2.845	0.356667	3.66767	0.0196667	0.76	0.705333
Wvscaf01859	0.120667	0.0736667	0	0.113667	0.292333	0.184333	0.207	0.346333	0.200667	0.228667	0.571667
Wv16G1235	10.4327	12.3577	10.3677	6.591	9.87467	11.7717	9.48833	5.207	11.2933	7.69367	7.548
Wv04G0836	4.043	5.10967	1.594	4.00733	2.835	3.89967	3.93867	2.57767	3.57767	2.66767	3.07633
Wv02G0351	0.0743333	0	9.32	0	0.0686667	0	0	0	1.15	0	0
Wv12G0004	4.06933	1.135	0.899667	3.36967	4.88833	3.85667	1.38233	2.63	2.147	8.34933	7.23433
Wv09G0860	0	0	0	0	0	0	0	0	0	0	0
Wvscaf00145	0.474333	0.573	1.28733	1.898	1.502	0.666333	1.329	1.04433	0.832333	1.223	3.171
Wv10G0288	0.537667	2.73333	0	0.372	0.332333	2.32167	4.73967	0.173	0.181333	0.391333	3.07433
Wv06G0393	3.62267	5.71333	0.0803333	2.00633	6.866	7.098	4.492	2.42733	3.08667	6.33467	3.96367
Wv05G1262	31.7397	39.2953	32.649	31.2173	32.746	12.5487	23.4943	15.747	41.518	37.5463	10.612
Wv19G1276	18.79	0.045	0.159667	25.2467	20.1873	1.15533	0	5.99267	0	0.488	0.35
Wv01G1238	0	1.804	0.0576667	0.0316667	0.0953333	0.107333	0.282667	0	0	0.133333	0
Wv22G0413	13.2873	16.291	2.53233	9.936	13.238	20.2687	17.94	17.037	12.474	8.29567	11.539
Wv08G1162	2.65433	7.58767	1.57233	11.8707	0.284	0.847	10.8737	17.378	6.03833	22.6167	12.9537
Wv21G1226	0	0.159	0	0.042	0.298667	0.075	0	0.0406667	0	0.173667	0
Wv20G0907	0.025	0	0	0	0.0283333	0	0	0	0	0	0
Wv09G0897	0	0	0	0	0	0	0	0	0	0	0
Wv01G1943	25.8093	4.22133	0.811	34.0437	0.769	0.0576667	0.533	59.7797	24.4657	1.69533	5.18167
Wv23G0034	0.700667	8.783	0	1.983	2.718	2.56833	1.44633	0.709667	9.85	8.48033	2.56333
Wv03G0582	7.208	10.6157	5.01633	6.63233	11.2407	16.3537	7.73767	7.243	8.60967	12.9643	10.0717
Wv21G0909	20.3717	19.414	1.11633	12.0347	16.321	21.2497	20.174	29.6807	24.3363	29.7143	27.704
Wvscaf00978	1.26967	0.755667	2.42333	1.94867	2.64567	0.934667	2.07733	2.105	1.59033	2.009	6.41267
Wv04G2424	7.42733	30.6483	0.655667	32.0283	10.792	31.4697	53.155	1.31433	0.743	6.05267	30.7367
Wv24G1726	0.294333	0.135	10.0863	0.821333	1.124	3.51167	0.148333	0.227333	0.489333	8.728	0.751
Wv20G0905	0	0	0	0	0	0	0	0	0	0	0
Wv18G1358	0.045	0	119.685	0.0136667	0.103333	0.0306667	0	0	0	0.0293333	0
Wvscaf09260	8.58633	8.97633	3.87933	4.16567	10.5333	10.21	13.6943	5.377	8.473	9.09933	8.6
Wv12G1313	0.169667	0.131667	0.966333	0.252	0.595	0	0.358	0.256333	0	0.0556667	0.25
Wv11G0249	0.704667	1.27633	0.0723333	1.863	0.103333	0.144333	2.392	2.28567	0.468333	0.588333	2.42367
Wvscaf00686	1.36767	1.21967	2.83067	2.57667	2.90333	1.87133	1.83967	0.943333	1.40133	1.07033	4.93333
Wv04G3168	50.9053	55.5717	8.11	50.3707	9.30867	2.05667	0.109333	114.393	33.3473	6.69033	5.93767
Wv06G1615	58.0947	68.1573	151.65	53.3997	39.6187	59.6897	97.732	32.069	55.6027	81.0113	57.994
Wv17G0290	37.9853	28.8497	77.336	40.4503	222.447	146.408	120.682	30.4057	27.4687	153.484	74.3617
Wvscaf09174	0	0	0	0	0	0	0	0	0	0	0
Wv16G0276	2.84133	0.102	0.359	2.374	1.66767	1.09	0.326667	0.326333	0.033	0.125333	0.580667
Wvscaf09599	0.00866667	0.793667	0	0.180333	0	0.076	0.009	1.49133	0.284667	0.422333	0.494667
Wv19G0129	78.203	2.39133	150.624	63.4923	13.562	4.078	17.8843	25.3057	0.626	1.146	15.1813
Wv08G0570	0	0	0	0	0	0	0	0	0	0	0
Wv23G0180	3.94767	0	40.407	21.713	1.395	0.600333	0	0.753667	0.441667	0.873333	1.07833
Wv15G0917	9.764	2.58533	1.44933	1.497	0.667333	11.0893	10.0933	4.581	2.53967	8.76033	5.67633
Wv03G0729	2.47867	0.7	0.0386667	0.842667	2.14267	1.233	0.622667	0.650333	0.365333	0.529333	0.732
Wv17G0595	1.31233	0.0393333	0.621333	0.111333	0.299333	0.554	3.749	0.305	0.0716667	4.21667	0.21
Wv05G1362	2.26033	8.921	0.0226667	1.433	1.05633	2.90467	0.898	0.702333	8.96167	0.881667	0.458
Wv20G0656	0	0	0	0	0	0	0	0	0	0	0
Wv13G0729	15.2907	4.98767	18.7773	12.6047	17.453	8.576	6.15167	13.4333	9.612	7.27633	7.42733
Wv13G0739	0.770667	0.075	0.116	0.600333	0.201667	0.924667	0.72	0.237667	0.019	0.144667	0.577667
Wv09G0148	11.898	8.773	8.513	13.2397	16.0383	24.6073	13.2643	18.6107	10.374	16.691	18.3123
Wv16G1625	0.0483333	0.435333	0	0.00633333	0.152667	1.502	0.074	2.383	0.101333	0.453	0.281667
Wv06G1063	42.4423	32.491	25.7837	28.033	27.6153	26.089	31.54	28.8463	48.208	35.4183	40.1363
Wv05G2080	39.6857	10.664	13.5757	49.8207	14.3673	22.4867	28.362	19.5447	7.37067	24.9123	12.9657
Wv06G0243	9.29467	10.3783	10.7613	16.6257	9.224	9.52433	13.139	9.55567	17.1867	8.05533	12.5147
Wv04G2862	3.35867	2.90567	0.86	2.67967	4.295	2.81067	1.345	7.949	8.58533	4.46467	2.80433
Wv23G1752	0	0	0	0	0	0	0	0	0	0	0
Wv04G3629	31.8697	5.21967	37.743	22.7817	41.695	144.083	6.34633	156.927	3.27767	166.884	15.786
Wv01G1278	4.439	5.05467	2.935	4.36133	3.071	6.721	6.49833	11.805	4.791	3.59833	7.83267
Wv04G3208	3.014	0.740333	5.374	4.91533	4.97533	4.95633	6.865	13.5227	1.80767	21.5057	7.79867
Wv04G1589	7.10733	7.91633	5.91633	14.6333	8.43	8.539	9.079	21.0923	9.22267	10.704	0.0226667
Wvscaf00673	1.137	1.14967	1.79267	2.332	1.85233	1.537	1.93433	3.134	1.128	1.203	5.70133
Wv15G1418	8.158	4.08	18.8613	19.038	0.226667	0.404667	2.033	6.22533	1.14533	0.93	1.858
Wvscaf01947	0.554333	0	0	0.152	0.614667	0.169667	0.594	0.312333	0.222	0	0.247
Wv03G1510	0	0	0	0	0	0	0	0	0	0	0
Wvscaf02024	0.791333	0.497333	1.59967	1.35767	1.69733	0.896667	1.02533	1.575	0.984667	0.812667	2.66667
Wv03G0461	0.530667	0.517667	1.496	0.707	0.814333	0.559667	1.00767	0.751	0.901333	0.889667	2.591
Wv20G1086	0.632333	0	0	0.0356667	0.681333	0	0	0.944	0	0	0
Wv01G0410	14.7163	4.34033	15.2497	9.148	22.904	6.326	0.771	10.176	4.671	7.80633	1.29433
Wv03G0847	12.725	5.90633	0.373	3.64867	3.633	5.84567	5.86	13.842	5.101	2.00133	4.25667
Wv20G1275	13.756	6.432	11.5697	16.7483	13.2277	8.27033	5.186	9.22	3.32567	10.4333	6.987
Wv06G1855	2.19467	0.157667	5.16567	1.38933	17.0303	27.1107	11.7343	0.491667	0.0453333	10.5243	16.2003
Wvscaf05433	1.231	1.24133	3.10067	2.24233	2.685	1.504	1.924	2.805	2.42033	1.842	5.84967
Wvscaf06335	0	0	0.244	0.456333	0.424333	0.169667	0.159667	0	0	0	0.275333
Wv11G0714	0	0	0	0	0	0	0	0	0	0	0
Wv17G0545	0	0	0	0.118	0	0	0	0	0	0	0
Wv06G0104	21.6663	66.4663	28.1283	29.349	51.9407	61.4037	42.9953	25.6513	60.277	35.315	47.2833
Wv03G1386	47.5097	16.0577	20.4787	21.711	17.8133	15.1897	12.8283	15.8837	24.2003	9.15133	15.8027
Wv07G0762	9.13767	0.871333	3.07367	2.363	2.17167	6.085	1.382	4.245	1.77067	26.4033	4.08733
Wv07G0155	13.969	11.6157	4.35933	9.73333	17.2357	21.6177	14.5823	13.62	12.6483	18.9497	16.0303
Wv05G0817	15.778	17.8813	48.542	36.174	25.3143	44.0513	18.9383	33.88	17.1823	57.0493	43.0117
Wvscaf04033	0.328667	0.191333	0.948	0.810333	0.51	0.105	0.403667	0.393	0.761333	0.178333	1.63633
Wv04G0730	0	0	0	0.142667	0.906667	0	0	0	0	0	0
Wvscaf04486	0.470333	0.275	1.053	1.29667	1.25767	0.303	0.404	0.933333	0.377	0.567333	2.038
Wv04G1949	21.0857	13.0867	5.40267	29.3713	4.04067	2.19033	4.56867	20.911	5.53967	0.546667	6.671
Wv23G1339	0	0	0	0	0	0	0	0.084	0	1.51033	0
Wv08G1219	5.86267	1.51067	0.813333	15.7193	1.03667	0.943333	0.787	25.162	3.48367	1.55733	3.14333
Wv06G0762	5.837	1.94867	0.0413333	2.257	1.13533	2.50567	1.949	2.62833	1.27	3.71933	2.04167
Wv05G1454	0	0	0	0	0	0	0	0	0	0	0
Wv01G0815	14.414	19.8627	39.5323	16.3217	15.872	22.5177	16.7843	15.2863	20.305	27.4697	17.0303
Wv11G0583	0	0	0	0	0	0	0	0	0	0	0
Wvscaf10800	4.29467	41.4207	0.0703333	0.669667	53.74	52.728	51.537	1.01133	14.5297	5.37533	5.749
Wv07G0994	20.091	3.94867	164.226	0.749	10.5443	1.10733	0.778333	4.23967	6.30433	1.295	1.246
Wvscaf07379	0.253667	0.078	0.443667	0.709333	0.295333	0.369333	0.306333	0.514333	0.398667	0.365667	1.12767
Wv24G1667	7.66467	3.42733	9.00367	0.148667	1.66433	2.86367	0.397667	0.446	5.429	0.258667	0.159
Wvscaf04029	0.76	1.13833	3.00567	2.07467	2.30367	1.31167	1.74467	0.849333	1.19767	1.011	3.44467
Wv10G0747	1.21233	0.667	4.40067	5.33667	4.034	2.92	1.34733	2.257	1.40467	3.58167	1.702
Wv18G0183	14.8447	138.528	10.026	8.97967	5.34733	5.00233	2.52933	0.111	3.50933	1.67467	4.298
Wvscaf01501	0	0.174	1.006	0.909	1.35933	0.886	0.438667	2.52	0.866333	1.78967	1.548
Wvscaf09450	0.514333	0.629	1.37533	1.26133	0.968667	0.791333	0.910333	1.37167	0.828333	0.762	1.78433
Wv03G0235	29.711	1.93033	0.178333	12.0317	12.2077	3.748	0.371667	9.12833	2.51267	1.68967	0.0436667
Wvscaf09714	10.952	9.719	7.393	7.68033	10.394	8.352	9.196	3.639	12.3627	11.28	7.21033
Wv23G1298	6.11533	3.18433	3.469	5.21567	5.23967	5.38833	4.38067	4.47933	3.50233	7.89733	5.09533
Wv02G1045	0	0	0	0	0	0	0	0	0	0	0
Wv19G1131	0	0	0	0	0	0	0	0	0	0	0
Wv06G0736	29.719	14.6197	7.578	40.1107	47.0757	17.1003	21.5943	9.36433	5.764	11.145	14.6647
Wvscaf09943	2.81367	0.707333	1.27033	0.665667	0.517333	1.01267	5.09133	0.370333	0.867333	2.95167	0.857333
Wvscaf02281	0.245333	0	0	0.626	1.11367	0.357333	0	0	0	0	0
Wv12G0297	0.869333	0.0143333	0.049	0.824333	0.714333	0.846333	1.25567	0.568667	0.0213333	1.46867	0.757333
Wvscaf01147	1.18167	1.21	2.98933	2.52867	3.30633	1.20267	1.94233	2.18433	2.24867	1.803	5.53767
Wv16G0147	0.716	1.47067	0.104333	0.270667	6.48067	0.0293333	0.131	0.444	1.67233	0.034	0.0363333
Wv12G1186	14.8213	6.145	7.48867	28.8607	5.895	4.03833	17.253	32.5287	6.92133	8.43133	13.9837
Wv13G0069	1.42867	2.03167	1.12767	0.791	2.777	3.501	1.99333	0.682667	1.627	1.21333	2.89
Wv07G0793	18.023	0	0	0.791667	0.0326667	0.017	0.0366667	1.659	0	0.0526667	0.0153333
Wv05G1535	7.48033	1.36267	11.2517	6.43467	4.91	3.21133	3.377	6.32133	2.006	5.10167	3.72733
Wv04G2451	0.584667	0	0	0.048	0	0	0	0.247333	0	0.558	0
Wv02G0451	0	0	0	0	0	0	0.137667	0	0	0.1	0.182667
Wv22G0975	3.37233	4.75133	6.71967	5.20167	4.54233	5.98533	5.47067	7.43167	5.613	8.87567	6.70933
Wvscaf10575	0.149	0.078	0.561	0.982333	0.588333	0.293333	0.529	0.312	0.300667	0.195333	1.029
Wv20G0802	402.169	102.519	49.1457	384.127	403.063	372.725	203.299	690.86	200.51	678.021	362.112
Wv02G1114	8.08267	6.22933	14.4787	8.68333	8.855	13.448	19.2297	11.69	6.61067	12.0303	15.8683
Wv08G0290	70.64	36.852	131.821	79.7937	42.782	60.2267	51.9053	80.7257	29.275	70.9457	49.542
Wv03G1451	13.192	31.9743	10.4283	13.884	11.7273	14.158	17.5353	12.7677	33.375	12.8097	13.497
Wv21G1191	10.574	6.88833	3.94	8.805	18.0857	18.7493	16.0387	12.101	2.388	10.5973	13.455
Wv04G1334	468.255	478.485	3624	431.618	119.874	1428.8	338.522	52.1993	63.863	330.859	505.241
Wv05G0966	5.27033	0.385333	1.63767	2.28833	2.621	2.38433	2.11667	2.08733	0.834667	2.64933	3.07633
Wv19G0557	0	0	0	0	0	0	0	0	0	0	0
Wvscaf07167	0.089	0.244333	0.265	0.457667	0.418333	0.215333	0.165333	0.213667	0.35	0.396	0.450333
Wv03G0611	38.739	4.767	2.051	25.4507	23.2393	30.5593	31.778	38.174	9.52667	12.4153	31.2743
Wv03G0516	0.061	0.121333	0.32	0.113667	0.096	0.107667	0.131333	0.425333	0.447667	0.264667	0.801
Wv10G1145	0.211	0.0696667	0.118667	0.0676667	7.67633	0.831667	0.108667	0.107333	0.0406667	1.57067	0.13
Wv18G0892	0.368333	0.152	0.0913333	0	0	0.147667	0.581333	0	0.074	0.879667	0.0413333
Wv11G0785	3.349	4.472	3.69667	10.095	4.07533	7.349	7.20833	1.679	2.61567	4.52167	6.416
Wv04G2099	0.256	0	6.75967	0.384333	4.885	0.290667	0	0.0406667	0	0.330333	0
Wvscaf04101	0.184333	0.428333	0.682333	0.826	1.18667	0.303333	0.613	0.717667	1.055	0.484	2.07333
Wv11G0188	5.61167	10.5437	8.15133	12.211	6.62967	7.31767	9.16833	4.16467	9.90633	2.03	5.103
Wv13G0388	6.59667	0.284	0.412333	1.57133	1.098	0.824	0.134667	1.39167	0.272333	0.0663333	0.215
Wv01G0417	78.1463	20.2173	121.41	42.2747	49.1323	53.1323	47.0667	152.652	29.3617	91.6037	57.541
Wv24G0154	10.3667	13.3783	20.855	19.993	16.4793	16.8347	13.012	12.5663	15.251	14.8327	17.3613
Wv10G1176	6.78467	2.67133	5.30633	21.4847	1.544	1.401	3.138	12.2067	1.67733	1.44133	15.5083
Wv14G0360	1.311	1.64033	0.0853333	0.791333	1.30833	2.10933	1.036	0.643333	0.154667	0.894333	2.30133
Wv02G0825	1.071	0.0226667	0.0763333	1.52667	0.0446667	0.0596667	0.0903333	2.139	0	0.065	0.597333
Wv22G0303	3.82367	13.6377	0.654333	4.23833	10.9653	10.052	9.33367	6.45867	20.3053	16.405	11.2277
Wvscaf01868	0.184333	0.0436667	0.344333	0.707333	0.509667	0.47	0.230667	0.478	0.751	0.474	0.714
Wv01G1437	0.037	0.0456667	0	0.0393333	0.075	0.036	0.0383333	0.0773333	0.172	0.264	0.036
Wv23G0167	2.97067	2.79667	6.01167	1.93867	6.991	7.31333	8.98967	7.74667	2.38367	27.3613	6.20867
Wv21G0842	0.798333	1.02933	0.398	0.401333	0.488667	1.15	0.878333	0.776	0.118667	0.689667	1.155
Wv08G0826	0	0	0	0	0	0	0	0	0	0	0
Wv10G1364	0.171	1.69133	0.401	1.26267	0.977	0.653333	0	0.816	0.460333	0.0616667	0.204333
Wv01G0565	39.2343	22.9813	9.38867	23.6413	28.093	24.3283	30.1637	30.5183	29.7867	30.933	20.9543
Wv02G0444	3.47833	0.162	41.428	0.087	0.166667	0.0176667	0	1.416	0.640667	0.019	0
Wv11G0531	5.94633	30.1923	10.0173	6.654	7.274	8.73067	10.152	0.991	23.1427	10.1993	8.63433
Wv18G0022	17.0967	9.60967	6.21267	24.857	4.68867	6.18333	11.257	12.4837	11.0877	7.28533	8.437
Wv18G0142	9.02633	8.053	10.3437	7.35067	7.908	8.81167	8.14533	10.41	9.96133	9.80167	9.28167
Wv07G0990	21.4427	1.49533	4.68767	10.7607	3.57633	4.34233	6.01067	9.50467	2.47567	3.68467	1.804
Wv01G2062	1.25067	0.616667	0	1.808	0.104333	1.08567	1.644	2.04733	0	0	1.71033
Wv24G1824	12.6657	10.1573	8.81133	12.6973	23.0187	22.571	17.406	47.0433	30.9047	62.4627	18.3717
Wv05G0311	2.22467	1.267	17.5953	31.595	4.135	11.721	15.664	18.9093	3.33967	11.3987	11.593
Wv24G1017	0.0573333	0	0.0426667	0.0133333	0.04	0	0	2.17167	6.92333	4.556	0.269
Wv16G1018	0	0.0346667	0	0	0	0	0	0	0	0	0
Wv17G0354	0.124333	0	0	0.0333333	0	0	0.0316667	0.299333	0	0.135667	0.487333
Wv04G3431	24.1393	8.22433	1.96133	10.1003	6.888	0.423333	0.168333	17.7903	36.886	1.70633	2.818
Wv03G1570	8.09	22.055	1.35233	2.88767	8.75467	12.0047	22.3387	7.082	20.37	12.0223	8.76733
Wv19G0583	0.903	0.264	6.45	4.556	1.90767	0.975	0.626333	2.31	0.8	2.77033	2.77667
Wvscaf09505	0.124667	0	0.251	0.176	0.392667	0.136667	0.218667	0.156	0.111	0.291667	0.375
Wv06G0428	42.7047	17.6153	0.484667	69.547	3.51567	10.7793	27.0467	137.713	10.5993	10.2077	27.2913
Wv01G1725	122.313	25.968	1.01567	4.493	4.42967	8.73	4.81533	9.72133	29.3333	6.261	7.16233
Wv01G1681	1.044	0.803667	0.261667	0.556667	1.74033	1.15833	0.398	0.435	0.211	0.567333	0.278667
Wvscaf02333	0.124667	0.192667	0.472333	0.557	0.554667	0.645667	0.159667	0.505667	0	0.310333	0.245667
Wv09G0360	19.1963	23.7697	35.6237	27.3083	19.7987	21.0973	21.3863	25.879	22.1703	27.7723	15.104
Wvscaf04476	0.246333	0.108	0.837	0.640667	0.138667	0.200667	0.132	0.300667	0.148667	0.316333	0.699333
Wvscaf03316	0.413667	1.11767	1.20467	0.607333	2.03133	0.853	1.75967	0	0	0	1.287
Wv10G0150	5.16	5.79633	5.27533	5.91033	5.546	5.207	5.713	5.87167	5.55433	5.892	5.61767
Wv02G1169	69.6243	30.3277	116.957	43.429	48.3957	50.7057	51.6237	40.276	37.043	72.847	35.917
Wv04G0503	15.1093	21.6253	60.5033	6.56567	11.0413	10.6413	14.4163	19.504	42.6983	4.96367	20.111
Wv17G0395	4.52967	16.182	0.0563333	1.895	0.521333	0.314333	0	4.06767	64.2233	0.02	0
Wv17G0479	16.2987	5.91133	18.4257	32.7097	14.5403	6.22633	5.93633	6.42133	6.21233	13.2777	20.9473
Wv23G0305	4.68733	7.06967	16.427	16.0047	7.77333	8.76333	10.212	9.67433	5.89667	5.87933	7.72067
Wv23G0905	0.00966667	0	0.332333	0	0	0	0	0	0	0	0
Wv04G0373	17.821	12.6543	2.88467	9.53067	4.64733	11.6457	19.8137	12.605	10.584	7.34433	7.512
Wvscaf04223	0.936667	0.722667	1.51167	1.10567	1.88	0.954333	0.825667	1.521	1.36533	1.251	2.64733
Wv02G0298	54.463	48.0167	89.6177	60.3217	47.3457	32.636	54.634	86.1327	33.715	51.5893	38.708
Wv19G0743	0	0	0	0	0	0	0	0	0	0	0
Wv01G0440	10.1873	15.7637	23.0623	10.8567	22.247	23.3757	7.76233	8.736	17.352	12.5123	20.4243
Wvscaf02461	0	0	0	0	0	0	0	0	0	0	0
Wv12G0292	1.951	5.30833	7.702	2.343	7.14067	13.303	13.714	1.41333	5.931	13.2233	9.44467
Wv07G0533	21.988	12.586	9.22533	17.7453	22.7793	29.414	26.005	19.6113	12.6173	23.0097	25.279
[truncated: 48,475 more rows]

## Sheet: Table S7
TABLE S7 | Interaction genes corresponding to TFs of nine BAHD genes in WVV.
BAHD genes	interacts with genes
Wv04G1879	Wv08G1287
Wv04G1879	Wv04G1957
Wv04G1879	Wv19G0206
Wv04G1879	Wv05G1417
Wv04G1879	Wv07G0190
Wv04G1879	Wv22G0987
Wv04G1879	Wv01G0174
Wv04G1879	Wv22G1156
Wv04G1879	Wv13G0154
Wv04G1879	Wv15G1096
Wv04G1879	Wv05G0505
Wv04G1879	Wv04G2331
Wv04G1879	Wv18G1102
Wv04G1879	Wv18G0133
Wv04G1879	Wv16G0211
Wv04G1879	Wv05G1521
Wv04G1879	Wv13G0310
Wv04G1879	Wv05G2004
Wv04G1879	Wv02G0378
Wv04G1879	Wv04G3128
Wv04G1879	Wvscaf01015
Wv04G1879	Wv19G0587
Wv04G1879	Wv04G3180
Wv04G1879	Wv24G1011
Wv04G1879	Wv04G0474
Wv04G1879	Wv24G1598
Wv04G1879	Wv04G2567
Wv04G1879	Wv19G0700
Wv04G1879	Wv11G1131
Wv04G1879	Wv11G1026
Wv04G1879	Wv20G1712
Wv04G1879	Wv19G1225
Wv04G1879	Wv18G0061
Wv04G1879	Wv02G0731
Wv04G1879	Wv23G0352
Wv04G1879	Wv01G2387
Wv04G1879	Wv16G0535
Wv04G1879	Wv04G3495
Wv04G1879	Wv24G0658
Wv04G1879	Wv16G0386
Wv04G1879	Wv18G1202
Wv04G1879	Wv18G1340
Wv04G1879	Wv09G0932
Wv04G1879	Wv11G0753
Wv04G1879	Wv20G0180
Wv04G1879	Wv02G1540
Wv04G1879	Wv21G0501
Wv04G1879	Wv04G1795
Wv04G1879	Wv05G1524
Wv04G1879	Wv12G0228
Wv04G1879	Wv18G1062
Wv04G1879	Wv19G1018
Wv04G1879	Wv18G1797
Wv04G1879	Wv05G1776
Wv04G1879	Wv02G1643
Wv04G1879	Wv04G0787
Wv04G1879	Wv16G0456
Wv04G1879	Wv04G0077
Wv04G1879	Wv24G1023
Wv04G1879	Wv05G0653
Wv04G1879	Wv06G1871
Wv04G1879	Wv06G1869
Wv04G1879	Wv24G1545
Wv04G1879	Wv06G0999
Wv04G1879	Wv19G0710
Wv04G1879	Wv05G1731
Wv04G1879	Wv12G0572
Wv04G1879	Wv22G1157
Wv04G1879	Wv04G0943
Wv04G1879	Wv05G1702
Wv04G1879	Wv14G0786
Wv04G1879	Wv16G0720
Wv04G1879	Wv23G1547
Wv04G1879	Wv16G0159
Wv04G1879	Wv01G1196
Wv04G1879	Wv04G1490
Wv04G1879	Wv16G0533
Wv04G1879	Wv10G0302
Wv04G1879	Wv22G1027
Wv04G1879	Wv18G1122
Wv04G1879	Wv21G0489
Wv04G1879	Wv18G1560
Wv04G1879	Wv16G1382
Wv04G1879	Wv18G0014
Wv04G1879	Wv04G1117
Wv04G1879	Wv14G0362
Wv04G1879	Wv04G0862
Wv04G1879	Wv06G0032
Wv04G1879	Wv19G0988
Wv04G1879	Wv15G1086
Wv04G1879	Wv17G0510
Wv04G1879	Wv02G0750
Wv04G1879	Wv14G0108
Wv04G1879	Wv06G1090
Wv04G1879	Wv05G1738
Wv04G1879	Wv24G0575
Wv04G1879	Wv12G0463
Wv04G1879	Wv06G0053
Wv04G1879	Wv03G0227
Wv04G1879	Wv01G0876
Wv04G1879	Wv24G1097
Wv04G1879	Wv01G1081
Wv04G1879	Wv05G0704
Wv04G1879	Wv10G1342
Wv04G1879	Wv16G0137
Wv04G1879	Wv17G0068
Wv04G1879	Wv06G1794
Wv04G1879	Wv08G0638
Wv04G1879	Wv01G1799
Wv04G1879	Wv24G0299
Wv04G1879	Wv05G1703
Wv04G1879	Wv06G0407
Wv04G1879	Wvscaf10821
Wv04G1879	Wv16G0082
Wv04G1879	Wv03G1384
Wv04G1879	Wv14G0782
Wv04G1879	Wv05G1472
Wv04G1879	Wv01G0519
Wv04G1879	Wv04G3328
Wv04G1879	Wv10G0416
Wv04G1879	Wv09G1463
Wv04G1879	Wv04G0600
Wv04G1879	Wv02G1668
Wv04G1879	Wv10G0954
Wv04G1879	Wv05G2179
Wv04G1879	Wv13G0602
Wv04G1879	Wv14G0806
Wv04G1879	Wv22G1158
Wv04G1879	Wv14G0805
Wv04G1879	Wvscaf01101
Wv04G1879	Wv16G0081
Wv04G1879	Wv10G1367
Wv04G1879	Wv03G0261
Wv04G1879	Wv08G1110
Wv04G1879	Wv01G1961
Wv04G1879	Wv11G0196
Wv04G1879	Wv20G0371
Wv04G1879	Wv24G1747
Wv04G1879	Wv16G0938
Wv04G1879	Wv04G0466
Wv04G1879	Wv19G0657
Wv04G1879	Wv22G1148
Wv04G1879	Wv18G0333
Wv04G1879	Wv21G1075
Wv04G1879	Wv15G0131
Wv04G1879	Wv05G1311
Wv04G1879	Wv05G1609
Wv04G1879	Wv05G1668
Wv04G1879	Wv05G1722
Wv04G1879	Wv07G0249
Wv04G1879	Wv07G0496
Wv04G1879	Wv08G0120
Wv04G1879	Wv08G1120
Wv04G1879	Wv09G0199
Wv04G1879	Wv09G0909
Wv04G1879	Wv09G0988
Wv04G1879	Wv09G1397
Wv04G1879	Wv09G1461
Wv04G1879	Wv09G1624
Wv04G1879	Wv10G0141
Wv04G1879	Wv10G0192
Wv04G1879	Wv11G1170
Wv04G1879	Wv13G0098
Wv04G1879	Wv15G0557
Wv04G1879	Wv15G1416
Wv04G1879	Wv16G0063
Wv04G1879	Wv16G0117
Wv04G1879	Wv16G0325
Wv04G1879	Wv16G0733
Wv04G1879	Wv16G0738
Wv04G1879	Wv17G0918
Wv04G1879	Wv17G0936
Wv04G1879	Wv18G0186
Wv04G1879	Wv18G0781
Wv04G1879	Wv19G0656
Wv04G1879	Wv19G1245
Wv04G1879	Wv20G0231
Wv04G1879	Wv21G0508
Wv04G1879	Wv23G0513
Wv04G1879	Wv23G1548
Wv04G1879	Wv24G0594
Wv04G1879	Wv24G0965
Wv04G1879	Wvscaf09143
Wv04G1879	Wvscaf09267
Wv04G1879	Wv01G0166
Wv04G1879	Wv01G2319
Wv04G1879	Wv02G1788
Wv04G1879	Wv04G0569
Wv04G1879	Wv04G1570
Wv23G0375	Wv01G0023
Wv23G0375	Wv01G0079
Wv23G0375	Wv01G0495
Wv23G0375	Wv01G0588
Wv23G0375	Wv01G0985
Wv23G0375	Wv01G1974
Wv23G0375	Wv01G2150
Wv23G0375	Wv01G2262
Wv23G0375	Wv01G2274
Wv23G0375	Wv02G0256
Wv23G0375	Wv02G0293
Wv23G0375	Wv03G0962
Wv23G0375	Wv03G1112
Wv23G0375	Wv03G1287
Wv23G0375	Wv03G1424
Wv23G0375	Wv03G1655
Wv23G0375	Wv04G0073
Wv23G0375	Wv04G0177
Wv23G0375	Wv04G0575
Wv23G0375	Wv04G0876
Wv23G0375	Wv04G1123
Wv23G0375	Wv04G3099
Wv23G0375	Wv04G3548
Wv23G0375	Wv05G0350
Wv23G0375	Wv05G1143
Wv23G0375	Wv05G1182
Wv23G0375	Wv05G1429
Wv23G0375	Wv05G1431
Wv23G0375	Wv05G1896
Wv23G0375	Wv05G2080
Wv23G0375	Wv06G0074
Wv23G0375	Wv06G0096
Wv23G0375	Wv06G0318
Wv23G0375	Wv06G1381
Wv23G0375	Wv06G1680
Wv23G0375	Wv06G2021
Wv23G0375	Wv07G0349
Wv23G0375	Wv07G0802
Wv23G0375	Wv07G1025
Wv23G0375	Wv07G1078
Wv23G0375	Wv08G0423
Wv23G0375	Wv08G0478
Wv23G0375	Wv09G1395
Wv23G0375	Wv09G1594
Wv23G0375	Wv10G0242
Wv23G0375	Wv10G0475
Wv23G0375	Wv10G1044
Wv23G0375	Wv10G1181
Wv23G0375	Wv11G0689
Wv23G0375	Wv12G0307
Wv23G0375	Wv12G1021
Wv23G0375	Wv14G0016
Wv23G0375	Wv14G0356
Wv23G0375	Wv14G0798
Wv23G0375	Wv16G0089
Wv23G0375	Wv16G0145
Wv23G0375	Wv16G0289
Wv23G0375	Wv16G0702
Wv23G0375	Wv16G0835
Wv23G0375	Wv16G0924
Wv23G0375	Wv16G1189
Wv23G0375	Wv17G0544
Wv23G0375	Wv17G1167
Wv23G0375	Wv17G1239
Wv23G0375	Wv17G1245
Wv23G0375	Wv18G0153
Wv23G0375	Wv18G1258
Wv23G0375	Wv18G1765
Wv23G0375	Wv19G0410
Wv23G0375	Wv19G1313
Wv23G0375	Wv19G1663
Wv23G0375	Wv19G1684
Wv23G0375	Wv20G0032
Wv23G0375	Wv20G0148
Wv23G0375	Wv20G0312
Wv23G0375	Wv21G0397
Wv23G0375	Wv21G0447
Wv23G0375	Wv21G0675
Wv23G0375	Wv21G1016
Wv23G0375	Wv21G1404
Wv23G0375	Wv21G1549
Wv23G0375	Wv22G0595
Wv23G0375	Wv23G0240
Wv23G0375	Wv23G0333
Wv23G0375	Wv01G0012
Wv23G0375	Wv01G0014
Wv23G0375	Wv01G0063
Wv23G0375	Wv01G0243
Wv23G0375	Wv01G0404
Wv23G0375	Wv01G0617
Wv23G0375	Wv01G0921
Wv23G0375	Wv01G1007
Wv23G0375	Wv01G1060
Wv23G0375	Wv01G1384
Wv23G0375	Wv01G1866
Wv23G0375	Wv01G2189
Wv23G0375	Wv01G2231
Wv23G0375	Wv01G2251
Wv23G0375	Wv01G2281
Wv23G0375	Wv02G0189
Wv23G0375	Wv02G0211
Wv23G0375	Wv02G0258
Wv23G0375	Wv02G0354
Wv23G0375	Wv02G0365
Wv23G0375	Wv02G0611
Wv23G0375	Wv02G0667
Wv23G0375	Wv02G0891
Wv23G0375	Wv02G0937
Wv23G0375	Wv02G1603
Wv23G0375	Wv02G1678
Wv23G0375	Wv03G0113
Wv23G0375	Wv03G0212
Wv23G0375	Wv03G0232
Wv23G0375	Wv03G0312
Wv23G0375	Wv03G0363
Wv23G0375	Wv03G0545
Wv23G0375	Wv03G0576
Wv23G0375	Wv03G1184
Wv23G0375	Wv03G1783
Wv23G0375	Wv04G0665
Wv23G0375	Wv04G0982
Wv23G0375	Wv04G1017
Wv23G0375	Wv04G1150
Wv23G0375	Wv04G1205
Wv23G0375	Wv04G1225
Wv23G0375	Wv04G1634
Wv23G0375	Wv04G1648
Wv23G0375	Wv04G1743
Wv23G0375	Wv04G2062
Wv23G0375	Wv04G2749
Wv23G0375	Wv04G2836
Wv23G0375	Wv04G2903
Wv23G0375	Wv04G3101
Wv23G0375	Wv04G3161
Wv23G0375	Wv04G3248
Wv23G0375	Wv04G3404
Wv23G0375	Wv04G3549
Wv23G0375	Wv04G3615
Wv23G0375	Wv04G3675
Wv23G0375	Wv04G3690
Wv23G0375	Wv05G0209
Wv23G0375	Wv05G0654
Wv23G0375	Wv05G0790
Wv23G0375	Wv05G1082
Wv23G0375	Wv05G1540
Wv23G0375	Wv05G1547
Wv23G0375	Wv05G1587
Wv23G0375	Wv05G1811
Wv23G0375	Wv05G1984
Wv23G0375	Wv05G2372
Wv23G0375	Wv06G0030
Wv23G0375	Wv06G0206
Wv23G0375	Wv06G0437
Wv23G0375	Wv06G0892
Wv23G0375	Wv06G1374
Wv23G0375	Wv06G1491
Wv23G0375	Wv06G1856
Wv23G0375	Wv06G1939
Wv23G0375	Wv06G1954
Wv23G0375	Wv06G2043
Wv23G0375	Wv06G2050
Wv23G0375	Wv07G0709
Wv23G0375	Wv07G1030
Wv23G0375	Wv08G0210
Wv23G0375	Wv08G0373
Wv23G0375	Wv08G0852
Wv23G0375	Wv08G0909
Wv23G0375	Wv08G1082
Wv23G0375	Wv09G0015
Wv23G0375	Wv09G0337
Wv23G0375	Wv09G0396
Wv23G0375	Wv09G0584
Wv23G0375	Wv09G0722
Wv23G0375	Wv09G0875
Wv23G0375	Wv09G0883
Wv23G0375	Wv09G0895
Wv23G0375	Wv09G1231
Wv23G0375	Wv09G1443
Wv23G0375	Wv09G1476
Wv23G0375	Wv09G1507
Wv23G0375	Wv09G1515
Wv23G0375	Wv09G1577
Wv23G0375	Wv10G0039
Wv23G0375	Wv10G0152
Wv23G0375	Wv10G0564
Wv23G0375	Wv10G1043
Wv23G0375	Wv11G0760
Wv23G0375	Wv11G0876
Wv23G0375	Wv11G0948
Wv23G0375	Wv11G0971
Wv23G0375	Wv11G1378
Wv23G0375	Wv12G0094
Wv23G0375	Wv12G0140
Wv23G0375	Wv12G0212
Wv23G0375	Wv12G0995
Wv23G0375	Wv12G1070
Wv23G0375	Wv12G1153
Wv23G0375	Wv12G1387
Wv23G0375	Wv13G0019
Wv23G0375	Wv13G0037
Wv23G0375	Wv13G0170
Wv23G0375	Wv13G0605
Wv23G0375	Wv13G0662
Wv23G0375	Wv13G0673
Wv23G0375	Wv14G0122
Wv23G0375	Wv14G0265
Wv23G0375	Wv14G0290
Wv23G0375	Wv14G0569
Wv23G0375	Wv14G0714
Wv23G0375	Wv14G0789
Wv23G0375	Wv14G0866
Wv23G0375	Wv15G0310
Wv23G0375	Wv15G0313
Wv23G0375	Wv15G0816
Wv23G0375	Wv15G0962
Wv23G0375	Wv15G1457
Wv23G0375	Wv16G0823
Wv23G0375	Wv16G1103
Wv23G0375	Wv16G1463
Wv23G0375	Wv17G0241
Wv23G0375	Wv17G0285
Wv23G0375	Wv17G0793
Wv23G0375	Wv17G0942
Wv23G0375	Wv17G0955
Wv23G0375	Wv17G1151
Wv23G0375	Wv18G0270
Wv23G0375	Wv18G0538
Wv23G0375	Wv18G1057
Wv23G0375	Wv18G1203
Wv23G0375	Wv18G1269
Wv23G0375	Wv18G1357
Wv23G0375	Wv18G1474
Wv23G0375	Wv18G1500
Wv23G0375	Wv18G1607
Wv23G0375	Wv19G0177
Wv23G0375	Wv19G0409
Wv23G0375	Wv19G0885
Wv23G0375	Wv19G1165
Wv23G0375	Wv19G1181
Wv23G0375	Wv19G1371
Wv23G0375	Wv19G1626
Wv23G0375	Wv20G0487
Wv23G0375	Wv20G1080
Wv23G0375	Wv20G1156
Wv23G0375	Wv20G1208
Wv23G0375	Wv20G1364
Wv23G0375	Wv20G1450
Wv23G0375	Wv20G1772
Wv23G0375	Wv21G0060
Wv23G0375	Wv21G0070
Wv23G0375	Wv21G0278
Wv23G0375	Wv21G0578
Wv23G0375	Wv21G0944
Wv23G0375	Wv21G1184
Wv23G0375	Wv22G0569
Wv23G0375	Wv22G1089
Wv23G0375	Wv22G1217
Wv23G0375	Wv23G0045
Wv23G0375	Wv23G0378
Wv23G0375	Wv23G0449
Wv23G0375	Wv23G1445
Wv23G0375	Wv24G0519
Wv23G0375	Wv24G0742
Wv23G0375	Wv24G0883
Wv23G0375	Wv24G0943
Wv23G0375	Wvscaf01070
Wv23G0375	Wvscaf01071
Wv23G0375	Wvscaf02298
Wv23G0375	Wvscaf03791
Wv23G0375	Wvscaf10872
Wv23G0375	Wv23G1223
Wv23G0375	Wv24G0060
Wv23G0375	Wv24G0349
Wv23G0375	Wv24G0677
Wv23G0375	Wvscaf02297
Wv23G0375	Wvscaf08490
Wv11G1332	Wv01G0015
Wv11G1332	Wv01G0176
Wv11G1332	Wv01G0264
Wv11G1332	Wv01G0451
Wv11G1332	Wv01G0666
Wv11G1332	Wv01G0918
Wv11G1332	Wv01G0982
Wv11G1332	Wv01G1173
Wv11G1332	Wv01G1340
Wv11G1332	Wv01G1445
Wv11G1332	Wv01G1739
Wv11G1332	Wv01G1795
Wv11G1332	Wv01G1924
Wv11G1332	Wv01G1925
Wv11G1332	Wv01G2265
Wv11G1332	Wv02G0008
Wv11G1332	Wv02G0058
Wv11G1332	Wv02G0416
Wv11G1332	Wv02G0444
Wv11G1332	Wv02G0522
Wv11G1332	Wv02G0536
Wv11G1332	Wv02G0700
Wv11G1332	Wv02G1067
Wv11G1332	Wv02G1435
Wv11G1332	Wv02G1442
Wv11G1332	Wv02G1559
Wv11G1332	Wv03G0315
Wv11G1332	Wv03G0344
Wv11G1332	Wv03G0370
Wv11G1332	Wv03G0451
Wv11G1332	Wv03G1126
Wv11G1332	Wv03G1389
Wv11G1332	Wv03G1792
Wv11G1332	Wv04G0044
Wv11G1332	Wv04G0414
Wv11G1332	Wv04G0648
Wv11G1332	Wv04G0803
Wv11G1332	Wv04G0983
Wv11G1332	Wv04G1342
Wv11G1332	Wv04G1343
Wv11G1332	Wv04G1366
Wv11G1332	Wv04G1577
Wv11G1332	Wv04G1718
Wv11G1332	Wv04G1867
Wv11G1332	Wv04G2183
Wv11G1332	Wv04G2188
Wv11G1332	Wv04G2577
Wv11G1332	Wv04G2578
Wv11G1332	Wv04G3134
Wv11G1332	Wv04G3400
Wv11G1332	Wv04G3707
Wv11G1332	Wv05G0168
Wv11G1332	Wv05G0294
Wv11G1332	Wv05G0342
Wv11G1332	Wv05G0372
Wv11G1332	Wv05G1252
Wv11G1332	Wv05G1531
Wv11G1332	Wv05G1843
Wv11G1332	Wv06G0082
Wv11G1332	Wv06G0298
Wv11G1332	Wv06G0504
Wv11G1332	Wv06G0716
Wv11G1332	Wv06G0939
Wv11G1332	Wv06G1396
Wv11G1332	Wv06G1606
Wv11G1332	Wv06G1610
Wv11G1332	Wv06G1769
Wv11G1332	Wv06G1777
Wv11G1332	Wv06G1829
Wv11G1332	Wv06G1885
Wv11G1332	Wv06G2040
Wv11G1332	Wv07G0138
Wv11G1332	Wv07G0257
Wv11G1332	Wv07G0406
Wv11G1332	Wv07G0407
Wv11G1332	Wv07G0429
Wv11G1332	Wv07G0494
Wv11G1332	Wv07G0661
Wv11G1332	Wv07G0716
Wv11G1332	Wv07G1060
Wv11G1332	Wv07G1125
Wv11G1332	Wv07G1126
Wv11G1332	Wv08G0042
Wv11G1332	Wv08G0264
Wv11G1332	Wv08G0397
Wv11G1332	Wv08G0744
Wv11G1332	Wv08G1157
Wv11G1332	Wv08G1260
Wv11G1332	Wv09G0823
Wv11G1332	Wv09G0893
Wv11G1332	Wv09G0894
Wv11G1332	Wv09G1038
Wv11G1332	Wv09G1264
Wv11G1332	Wv09G1292
Wv11G1332	Wv09G1341
Wv11G1332	Wv09G1356
Wv11G1332	Wv09G1505
Wv11G1332	Wv10G0425
Wv11G1332	Wv10G0526
Wv11G1332	Wv10G0607
Wv11G1332	Wv10G1049
Wv11G1332	Wv11G0204
Wv11G1332	Wv11G0814
Wv11G1332	Wv10G0375
Wv11G1332	Wv03G0318
Wv11G1332	Wv15G0812
Wv11G1332	Wv02G0663
Wv11G1332	Wv04G1284
Wv11G1332	Wv06G1548
Wv11G1332	Wv10G0773
Wv11G1332	Wv23G0457
Wv11G1332	Wv08G0267
Wv11G1332	Wv18G0189
Wv11G1332	Wv03G1485
Wv11G1332	Wv19G1326
Wv11G1332	Wv04G3639
Wv11G1332	Wv19G0072
Wv11G1332	Wv20G0269
Wv11G1332	Wv20G0241
Wv11G1332	Wv15G1381
Wv11G1332	Wv20G1354
Wv11G1332	Wv02G0612
Wv11G1332	Wv01G0981
Wv11G1332	Wv10G0765
Wv11G1332	Wv09G1053
Wv11G1332	Wv05G1382
Wv11G1332	Wv20G1058
Wv11G1332	Wv02G1557
Wv11G1332	Wv05G2008
Wv11G1332	Wv09G1420
Wv11G1332	Wv23G1553
Wv11G1332	Wv05G0836
Wv11G1332	Wv01G2264
Wv11G1332	Wv09G1121
Wv11G1332	Wv21G0170
Wv11G1332	Wv20G1294
Wv11G1332	Wvscaf01103
Wv11G1332	Wv04G0258
Wv11G1332	Wv04G0599
Wv11G1332	Wv19G0299
Wv11G1332	Wv08G1039
Wv11G1332	Wv12G0451
Wv11G1332	Wv21G0504
Wv11G1332	Wv02G0056
Wv11G1332	Wv11G0047
Wv11G1332	Wv05G0251
Wv11G1332	Wv08G0194
Wv11G1332	Wv04G2336
Wv11G1332	Wv05G0767
Wv11G1332	Wv06G1428
Wv11G1332	Wv23G1174
Wv11G1332	Wv16G0340
Wv11G1332	Wv01G1086
Wv11G1332	Wv18G1107
Wv11G1332	Wv19G0154
Wv11G1332	Wv11G0246
Wv11G1332	Wv04G0544
Wv11G1332	Wv01G1742
Wv11G1332	Wv17G1038
Wv11G1332	Wv01G1544
Wv11G1332	Wv04G0909
Wv11G1332	Wv18G0969
Wv11G1332	Wv02G1567
Wv11G1332	Wv02G0452
Wv11G1332	Wv01G0622
Wv11G1332	Wv11G0905
Wv11G1332	Wv05G2232
Wv11G1332	Wv24G0696
Wv11G1332	Wv06G0582
Wv11G1332	Wv16G0173
Wv11G1332	Wv19G0120
Wv11G1332	Wv23G0151
Wv11G1332	Wv16G0371
Wv11G1332	Wv07G0070
Wv11G1332	Wv20G0761
Wv11G1332	Wv11G0748
Wv11G1332	Wv13G0160
Wv11G1332	Wv23G1506
Wv11G1332	Wv17G0108
Wv11G1332	Wv05G0451
Wv11G1332	Wv06G1285
Wv11G1332	Wv04G2299
Wv11G1332	Wv14G0738
Wv11G1332	Wv03G1586
Wv11G1332	Wv21G0521
Wv11G1332	Wv01G1622
Wv11G1332	Wv03G0873
Wv11G1332	Wv08G0421
Wv11G1332	Wv18G0968
Wv11G1332	Wv16G0639
Wv11G1332	Wv12G0069
Wv11G1332	Wv20G0244
Wv11G1332	Wv01G0388
Wv11G1332	Wv09G0984
Wv11G1332	Wv01G1907
Wv11G1332	Wv23G1103
Wv11G1332	Wv20G0721
Wv11G1332	Wv22G0102
Wv11G1332	Wv04G2313
Wv11G1332	Wv10G1272
Wv11G1332	Wv06G1406
Wv11G1332	Wv18G1227
Wv11G1332	Wv20G0649
Wv11G1332	Wv04G1400
Wv11G1332	Wv12G0517
Wv11G1332	Wv12G0612
Wv11G1332	Wv12G0630
Wv11G1332	Wv12G1158
Wv11G1332	Wv13G0083
Wv11G1332	Wv13G0533
Wv11G1332	Wv13G0581
Wv11G1332	Wv14G0735
Wv11G1332	Wv15G0113
Wv11G1332	Wv15G0240
Wv11G1332	Wv15G0939
Wv11G1332	Wv15G1383
Wv11G1332	Wv15G1459
Wv11G1332	Wv16G0172
Wv11G1332	Wv16G0174
Wv11G1332	Wv16G0188
Wv11G1332	Wv16G0294
Wv11G1332	Wv16G0345
Wv11G1332	Wv16G0501
Wv11G1332	Wv16G0724
Wv11G1332	Wv16G0853
Wv11G1332	Wv16G1385
Wv11G1332	Wv16G1516
Wv11G1332	Wv16G1673
Wv11G1332	Wv17G0036
Wv11G1332	Wv17G0335
Wv11G1332	Wv17G0934
Wv11G1332	Wv17G1026
Wv11G1332	Wv17G1223
Wv11G1332	Wv18G0131
Wv11G1332	Wv18G0290
Wv11G1332	Wv18G0662
Wv11G1332	Wv18G1334
Wv11G1332	Wv18G1407
Wv11G1332	Wv19G0091
Wv11G1332	Wv19G0166
Wv11G1332	Wv19G0167
Wv11G1332	Wv19G0234
Wv11G1332	Wv19G0279
Wv11G1332	Wv19G0465
Wv11G1332	Wv19G0502
Wv11G1332	Wv19G0626
Wv11G1332	Wv19G0859
Wv11G1332	Wv19G1043
Wv11G1332	Wv19G1565
Wv11G1332	Wv20G0222
Wv11G1332	Wv20G0686
Wv11G1332	Wv20G0765
Wv11G1332	Wv20G1240
Wv11G1332	Wv20G1378
Wv11G1332	Wv21G0321
Wv11G1332	Wv21G0441
Wv11G1332	Wv21G0480
Wv11G1332	Wv21G0607
Wv11G1332	Wv21G0621
Wv11G1332	Wv21G0625
Wv11G1332	Wv21G1099
Wv11G1332	Wv21G1102
Wv11G1332	Wv21G1118
Wv11G1332	Wv21G1371
Wv11G1332	Wv22G1003
Wv11G1332	Wv23G0015
Wv11G1332	Wv23G0182
Wv11G1332	Wv23G0197
Wv11G1332	Wv23G0199
Wv11G1332	Wv23G0372
Wv11G1332	Wv23G0782
Wv11G1332	Wv23G0897
Wv11G1332	Wv23G1509
Wv11G1332	Wv24G0269
Wv11G1332	Wv24G0638
Wv11G1332	Wv24G1541
Wv11G1332	Wvscaf08493
Wv11G1332	Wvscaf10919
Wv13G0223	Wv01G0012
Wv13G0223	Wv01G0014
Wv13G0223	Wv01G0023
Wv13G0223	Wv01G0079
Wv13G0223	Wv01G0404
Wv13G0223	Wv01G1384
Wv13G0223	Wv01G1866
Wv13G0223	Wv01G2189
Wv13G0223	Wv01G2274
Wv13G0223	Wv02G0211
Wv13G0223	Wv02G0256
Wv13G0223	Wv02G0258
Wv13G0223	Wv03G0363
Wv13G0223	Wv03G0545
Wv13G0223	Wv03G1112
Wv13G0223	Wv03G1287
Wv13G0223	Wv03G1655
Wv13G0223	Wv03G1783
Wv13G0223	Wv04G0073
Wv13G0223	Wv04G0177
Wv13G0223	Wv04G1150
Wv13G0223	Wv04G1205
Wv13G0223	Wv04G1634
Wv13G0223	Wv04G3248
Wv13G0223	Wv05G0654
Wv13G0223	Wv05G1082
Wv13G0223	Wv05G1587
Wv13G0223	Wv05G1811
Wv13G0223	Wv05G1896
Wv13G0223	Wv06G0206
Wv13G0223	Wv06G1374
Wv13G0223	Wv06G1491
Wv13G0223	Wv06G2050
Wv13G0223	Wv09G0722
Wv13G0223	Wv09G1594
Wv13G0223	Wv10G0475
Wv13G0223	Wv10G0564
Wv13G0223	Wv10G1181
Wv13G0223	Wv11G1378
Wv13G0223	Wv12G0307
Wv13G0223	Wv13G0037
Wv13G0223	Wv18G1607
Wv13G0223	Wv05G0516
Wv13G0223	Wv14G0122
Wv13G0223	Wvscaf02298
Wv13G0223	Wv08G0852
Wv13G0223	Wv07G1030
Wv13G0223	Wv20G0487
Wv13G0223	Wv09G1577
Wv13G0223	Wv04G2903
Wv13G0223	Wv09G0396
Wv13G0223	Wv21G0944
Wv13G0223	Wv04G3404
Wv13G0223	Wv19G0177
Wv13G0223	Wv23G0045
Wv13G0223	Wv14G0356
Wv13G0223	Wv14G0714
Wv13G0223	Wv14G0866
Wv13G0223	Wv16G0089
Wv13G0223	Wv17G1151
Wv13G0223	Wv17G1167
Wv13G0223	Wv18G0538
Wv13G0223	Wv18G1203
Wv13G0223	Wv18G1258
Wv13G0223	Wv18G1357
Wv13G0223	Wv18G1474
Wv13G0223	Wv19G1181
Wv13G0223	Wv19G1313
Wv13G0223	Wv19G1626
Wv13G0223	Wv20G1156
Wv13G0223	Wv20G1364
Wv13G0223	Wv20G1772
Wv13G0223	Wv21G0397
Wv13G0223	Wv21G0447
Wv13G0223	Wv21G1184
Wv13G0223	Wv23G0378
Wv13G0223	Wv23G0449
Wv13G0223	Wv24G0060
Wv13G0223	Wv24G0677
Wv13G0223	Wvscaf01071
Wv13G0223	Wvscaf02297
Wv13G0868	Wv01G1509
Wv13G0856	Wv01G0405
Wv13G0856	Wv01G0819
Wv13G0856	Wv01G0931
Wv13G0856	Wv01G1838
Wv13G0856	Wv01G2201
Wv13G0856	Wv02G0344
Wv13G0856	Wv02G0349
Wv13G0856	Wv02G0352
Wv13G0856	Wv02G0870
Wv13G0856	Wv03G0264
Wv13G0856	Wv03G1493
Wv13G0856	Wv03G1497
Wv13G0856	Wv03G1545
Wv13G0856	Wv04G1009
Wv13G0856	Wv04G1043
Wv13G0856	Wv04G1228
Wv13G0856	Wv04G2485
Wv13G0856	Wv04G2750
Wv13G0856	Wv04G3285
Wv13G0856	Wv04G3515
Wv13G0856	Wv05G0080
Wv13G0856	Wv05G0130
Wv13G0856	Wv05G0526
Wv13G0856	Wv05G0705
Wv13G0856	Wv05G1256
Wv13G0856	Wv05G1267
Wv13G0856	Wv05G1410
Wv13G0856	Wv05G1515
Wv13G0856	Wv05G1577
Wv13G0856	Wv05G1634
Wv13G0856	Wv05G2326
Wv13G0856	Wv06G0377
Wv13G0856	Wv06G1501
Wv13G0856	Wv07G0698
Wv13G0856	Wv07G0935
Wv13G0856	Wv09G0097
Wv13G0856	Wv09G0388
Wv13G0856	Wv09G0696
Wv13G0856	Wv09G0803
Wv13G0856	Wv09G0987
Wv13G0856	Wv09G1244
Wv13G0856	Wv10G0286
Wv13G0856	Wv10G0479
Wv13G0856	Wv11G0420
Wv13G0856	Wv11G0945
Wv13G0856	Wv12G0190
Wv13G0856	Wv12G0347
Wv13G0856	Wv12G0889
Wv13G0856	Wv12G0958
Wv13G0856	Wv12G1129
Wv13G0856	Wv13G0451
Wv13G0856	Wv13G0850
Wv13G0856	Wv24G1206
Wv13G0856	Wv05G2112
Wv13G0856	Wv20G1889
Wv13G0856	Wv16G1260
Wv13G0856	Wv14G0555
Wv13G0856	Wv14G0762
Wv13G0856	Wv15G0145
Wv13G0856	Wv15G0191
Wv13G0856	Wv15G0287
Wv13G0856	Wv15G0390
Wv13G0856	Wv15G0666
Wv13G0856	Wv15G1191
Wv13G0856	Wv15G1247
Wv13G0856	Wv16G0204
Wv13G0856	Wv16G0353
Wv13G0856	Wv16G0427
Wv13G0856	Wv16G0581
Wv13G0856	Wv16G0854
Wv13G0856	Wv16G1073
Wv13G0856	Wv16G1316
Wv13G0856	Wv16G1693
Wv13G0856	Wv17G0394
Wv13G0856	Wv18G0847
Wv13G0856	Wv18G1476
Wv13G0856	Wv19G0070
Wv13G0856	Wv19G0366
Wv13G0856	Wv19G1433
Wv13G0856	Wv20G0272
Wv13G0856	Wv20G1701
Wv13G0856	Wv21G0061
Wv13G0856	Wv21G0325
Wv13G0856	Wv21G0481
Wv13G0856	Wv21G0487
Wv13G0856	Wv21G0786
Wv13G0856	Wv22G0687
Wv13G0856	Wv23G0541
Wv13G0856	Wv23G1519
Wv13G0856	Wv24G0405
Wv13G0856	Wv24G0525
Wv13G0856	Wvscaf08250
Wv13G0850	Wv01G0405
Wv13G0850	Wv01G0923
Wv13G0850	Wv01G1838
Wv13G0850	Wv01G2080
Wv13G0850	Wv01G2197
Wv13G0850	Wv02G0352
Wv13G0850	Wv02G0809
Wv13G0850	Wv02G0870
Wv13G0850	Wv03G0264
Wv13G0850	Wv03G0266
Wv13G0850	Wv03G1497
Wv13G0850	Wv03G1545
Wv13G0850	Wv04G1043
Wv13G0850	Wv04G1136
Wv13G0850	Wv04G1228
Wv13G0850	Wv04G1443
Wv13G0850	Wv04G2054
Wv13G0850	Wv04G2139
Wv13G0850	Wv04G2356
Wv13G0850	Wv04G2750
Wv13G0850	Wv04G3515
Wv13G0850	Wv05G0130
Wv13G0850	Wv05G0203
Wv13G0850	Wv05G0526
Wv13G0850	Wv05G0840
Wv13G0850	Wv05G1000
Wv13G0850	Wv05G1256
Wv13G0850	Wv05G1410
Wv13G0850	Wv05G1520
Wv13G0850	Wv05G1577
Wv13G0850	Wv05G1634
Wv13G0850	Wv05G1764
Wv13G0850	Wv05G2003
Wv13G0850	Wv05G2326
Wv13G0850	Wv06G0113
Wv13G0850	Wv06G0377
Wv13G0850	Wv06G1471
Wv13G0850	Wv07G0409
Wv13G0850	Wv07G0698
Wv13G0850	Wv08G0782
Wv13G0850	Wv09G0388
Wv13G0850	Wv09G0803
Wv13G0850	Wv09G1244
Wv13G0850	Wv09G1389
Wv13G0850	Wv10G0465
Wv13G0850	Wv11G0067
Wv13G0850	Wv11G0420
Wv13G0850	Wv12G1129
Wv13G0850	Wv13G0471
Wv13G0850	Wv04G3034
Wv13G0850	Wv09G1218
Wv13G0850	Wv03G1057
Wv13G0850	Wv13G0451
Wv13G0850	Wv07G0935
Wv13G0850	Wv06G1501
Wv13G0850	Wv04G0138
Wv13G0850	Wv04G2485
Wv13G0850	Wv14G0641
Wv13G0850	Wv17G0394
Wv13G0850	Wv04G2704
Wv13G0850	Wv12G0190
Wv13G0850	Wv23G0286
Wv13G0850	Wv19G1542
Wv13G0850	Wv09G0696
Wv13G0850	Wv19G0366
Wv13G0850	Wv06G1808
Wv13G0850	Wv04G1013
Wv13G0850	Wv02G0344
Wv13G0850	Wv09G0097
Wv13G0850	Wv05G2097
Wv13G0850	Wv16G0192
Wv13G0850	Wv02G0500
Wv13G0850	Wv01G2201
Wv13G0850	Wv09G0347
Wv13G0850	Wv01G0931
Wv13G0850	Wv04G1009
Wv13G0850	Wv18G0847
Wv13G0850	Wv21G0061
Wv13G0850	Wv01G0245
Wv13G0850	Wv12G0739
Wv13G0850	Wv20G1701
Wv13G0850	Wv16G0581
Wv13G0850	Wv10G0073
Wv13G0850	Wv10G1223
Wv13G0850	Wv01G1444
Wv13G0850	Wv15G1247
Wv13G0850	Wv13G0891
Wv13G0850	Wvscaf01062
Wv13G0850	Wv20G1847
Wv13G0850	Wv03G1144
Wv13G0850	Wv20G0272
Wv13G0850	Wv21G1442
Wv13G0850	Wv23G0271
Wv13G0850	Wv15G1191
Wv13G0850	Wv02G0349
Wv13G0850	Wv06G2013
Wv13G0850	Wv02G1600
Wv13G0850	Wv02G0605
Wv13G0850	Wv19G0901
Wv13G0850	Wv05G0414
Wv13G0850	Wv06G1816
Wv13G0850	Wv08G0111
Wv13G0850	Wv04G2484
Wv13G0850	Wv19G0061
Wv13G0850	Wv04G3285
Wv13G0850	Wv05G1515
Wv13G0850	Wv05G0080
Wv13G0850	Wv12G0347
Wv13G0850	Wv16G0854
Wv13G0850	Wv03G1380
Wv13G0850	Wv09G0987
Wv13G0850	Wv20G1313
Wv13G0850	Wv04G0145
Wv13G0850	Wvscaf08250
Wv13G0850	Wv19G1433
Wv13G0850	Wv03G0977
Wv13G0850	Wv17G0023
Wv13G0850	Wv04G1302
Wv13G0850	Wv24G1226
Wv13G0850	Wv20G0714
Wv13G0850	Wv12G0889
Wv13G0850	Wv20G1157
Wv13G0850	Wv01G2324
Wv13G0850	Wv03G0554
Wv13G0850	Wv06G0381
Wv13G0850	Wv16G1073
Wv13G0850	Wv21G0487
Wv13G0850	Wv11G0945
Wv13G0850	Wv05G1267
Wv13G0850	Wv01G1300
Wv13G0850	Wv15G0145
Wv13G0850	Wv08G0997
Wv13G0850	Wv01G0819
Wv13G0850	Wv07G1131
Wv13G0850	Wv16G1316
Wv13G0850	Wv03G0944
Wv13G0850	Wv02G0304
Wv13G0850	Wv03G1493
Wv13G0850	Wv10G0479
Wv13G0850	Wv05G0705
Wv13G0850	Wv24G1048
Wv13G0850	Wv12G0958
Wv13G0850	Wv03G0403
Wv13G0850	Wv10G0286
Wv13G0850	Wv13G0856
Wv13G0850	Wv07G0071
Wv13G0850	Wv16G0767
Wv13G0850	Wv10G1196
Wv13G0850	Wv20G0151
Wv13G0850	Wv16G1383
Wv13G0850	Wv01G0408
Wv13G0850	Wv18G0573
Wv13G0850	Wv24G1206
Wv13G0850	Wv05G2112
Wv13G0850	Wv20G1889
Wv13G0850	Wv24G1062
Wv13G0850	Wv16G1260
Wv13G0850	Wv15G0190
Wv13G0850	Wv24G1719
Wv13G0850	Wv23G0295
Wv13G0850	Wv14G0555
Wv13G0850	Wv14G0762
Wv13G0850	Wv15G0191
Wv13G0850	Wv15G0287
Wv13G0850	Wv15G0390
Wv13G0850	Wv15G0666
Wv13G0850	Wv15G1195
Wv13G0850	Wv16G0053
Wv13G0850	Wv16G0204
Wv13G0850	Wv16G0353
Wv13G0850	Wv16G0427
Wv13G0850	Wv16G0884
Wv13G0850	Wv16G1213
Wv13G0850	Wv16G1662
Wv13G0850	Wv16G1693
Wv13G0850	Wv18G0548
Wv13G0850	Wv18G1476
Wv13G0850	Wv19G0070
Wv13G0850	Wv19G0222
Wv13G0850	Wv19G0982
Wv13G0850	Wv19G1282
Wv13G0850	Wv20G0323
Wv13G0850	Wv20G0483
Wv13G0850	Wv20G0513
Wv13G0850	Wv20G0700
Wv13G0850	Wv21G0087
Wv13G0850	Wv21G0325
Wv13G0850	Wv21G0481
Wv13G0850	Wv21G0536
Wv13G0850	Wv21G0786
Wv13G0850	Wv22G0596
Wv13G0850	Wv22G0687
Wv13G0850	Wv23G0517
Wv13G0850	Wv23G0541
Wv13G0850	Wv23G1213
Wv13G0850	Wv23G1519
Wv13G0850	Wv24G0127
Wv13G0850	Wv24G0301
Wv13G0850	Wv24G0358
Wv13G0850	Wv24G0405
Wv13G0850	Wv24G0525
Wv13G0850	Wv24G0952
Wv13G0850	Wvscaf07679

## Sheet: Table S8
TABLE S8 | Interaction genes corresponding to TFs of two BDH genes in WVV.
BDH genes	interacts with genes	TFs
Wv05G1424	Wv06G1794	RAV
Wv05G1424	Wv19G1018	MYB
Wv05G1424	Wv13G0310	ERF
Wv05G1424	Wv02G1668	ERF
Wv05G1424	Wv18G0186	WRKY
Wv05G1424	Wv09G0199	GRAS
Wv05G1424	Wv04G2567	WRKY
Wv05G1424	Wv05G1738	MYB
Wv05G1424	Wv19G1245	NAC
Wv05G1424	Wv20G0231	WRKY
Wv05G1424	Wv04G3180	bHLH
Wv05G1424	Wv19G1225	bHLH
Wv05G1424	Wv06G1871	MYB
Wv05G1424	Wv23G0513	ZF-HD
Wv05G1424	Wv07G0249	bHLH
Wv05G1424	Wv19G0657	WRKY
Wv05G1424	Wv24G1011	MYB
Wv05G1438	Wv17G0731	AP2
Wv05G1438	Wv04G3712	ARF
Wv05G1438	Wv09G1498	B3
Wv05G1438	Wv09G1077	B3
Wv05G1438	Wv02G0970	C2H2
Wv05G1438	Wv01G1844	C2H2
Wv05G1438	Wv03G0230	C2H2
Wv05G1438	Wv16G0888	C2H2
Wv05G1438	Wv02G0976	C2H2
Wv05G1438	Wv12G1038	C2H2
Wv05G1438	Wv11G0237	C2H2
Wv05G1438	Wv02G1654	C2H2
Wv05G1438	Wv19G0155	C2H2
Wv05G1438	Wv07G0678	C2H2
Wv05G1438	Wv17G0085	C2H2
Wv05G1438	Wvscaf10803	C2H2
Wv05G1438	Wv18G1133	C2H2
Wv05G1438	Wv10G0566	C2H2
Wv05G1438	Wv05G2091	C2H2
Wv05G1438	Wv05G2388	C2H2
Wv05G1438	Wv03G0059	C3H
Wv05G1438	Wv18G1186	Dof
Wv05G1438	Wv02G0499	Dof
Wv05G1438	Wv12G0045	Dof
Wv05G1438	Wv20G1452	Dof
Wv05G1438	Wv20G1381	ERF
Wv05G1438	Wv12G0275	ERF
Wv05G1438	Wv13G0586	ERF
Wv05G1438	Wv24G1513	ERF
Wv05G1438	Wv13G0375	ERF
Wv05G1438	Wv04G2192	ERF
Wv05G1438	Wv12G1370	FAR1
Wv05G1438	Wv24G1621	G2-like
Wv05G1438	Wv01G1547	GATA
Wv05G1438	Wv24G0719	GATA
Wv05G1438	Wv18G1451	GATA
Wv05G1438	Wv02G0982	GRAS
Wv05G1438	Wv10G1145	HB-other
Wv05G1438	Wv04G0225	LBD
Wv05G1438	Wv09G0073	M-type_MADS
Wv05G1438	Wv06G0357	M-type_MADS
Wv05G1438	Wv05G1310	MIKC_MADS
Wv05G1438	Wv11G1053	MIKC_MADS
Wv05G1438	Wv07G0540	MIKC_MADS
Wv05G1438	Wv10G0790	MIKC_MADS
Wv05G1438	Wv04G2228	MYB
Wv05G1438	Wv09G1011	MYB
Wv05G1438	Wv24G0263	MYB
Wv05G1438	Wv05G2287	MYB
Wv05G1438	Wv01G1188	MYB
Wv05G1438	Wv05G1650	MYB
Wv05G1438	Wv22G1011	MYB
Wv05G1438	Wv09G1529	MYB
Wv05G1438	Wv05G1904	MYB
Wv05G1438	Wv15G0318	MYB
Wv05G1438	Wv06G1955	MYB
Wv05G1438	Wv05G0901	MYB
Wv05G1438	Wv19G0986	MYB
Wv05G1438	Wv16G0219	MYB
Wv05G1438	Wv16G0632	MYB
Wv05G1438	Wv08G0729	MYB
Wv05G1438	Wv08G0553	MYB
Wv05G1438	Wv01G0165	MYB
Wv05G1438	Wv16G0999	MYB
Wv05G1438	Wv16G0202	MYB
Wv05G1438	Wv19G0038	MYB
Wv05G1438	Wv10G0542	MYB
Wv05G1438	Wv03G0810	MYB
Wv05G1438	Wvscaf09246	MYB
Wv05G1438	Wv05G1513	MYB
Wv05G1438	Wv15G1130	MYB
Wv05G1438	Wv01G1853	MYB
Wv05G1438	Wv05G1527	MYB
Wv05G1438	Wv12G0621	MYB
Wv05G1438	Wv22G1354	MYB_related
Wv05G1438	Wv02G0762	MYB_related
Wv05G1438	Wv02G1331	MYB_related
Wv05G1438	Wv02G0066	MYB_related
Wv05G1438	Wv24G0414	MYB_related
Wv05G1438	Wv01G2191	NAC
Wv05G1438	Wv04G1233	NAC
Wv05G1438	Wv05G0410	NAC
Wv05G1438	Wv01G0614	NAC
Wv05G1438	Wv13G0841	NF-YB
Wv05G1438	Wv12G1349	NF-YB
Wv05G1438	Wv02G0484	NZZ/SPL
Wv05G1438	Wv15G0674	TCP
Wv05G1438	Wv05G1992	WOX
Wv05G1438	Wv01G1471	WOX
Wv05G1438	Wv15G0943	WOX
Wv05G1438	Wv12G1209	WOX
Wv05G1438	Wv16G0719	WOX
Wv05G1438	Wv05G1620	WRKY
Wv05G1438	Wv03G0026	WRKY
Wv05G1438	Wv15G0920	WRKY
Wv05G1438	Wv08G0810	ZF-HD
Wv05G1438	Wv24G1342	ZF-HD
Wv05G1438	Wv04G3465	ZF-HD
Wv05G1438	Wv18G0780	bHLH
Wv05G1438	Wv14G0927	bHLH
Wv05G1438	Wv03G1673	bHLH
Wv05G1438	Wv01G0756	bHLH
Wv05G1438	Wv06G1574	bHLH
Wv05G1438	Wv01G0594	bHLH
Wv05G1438	Wv09G1096	bHLH
Wv05G1438	Wv09G0207	bZIP
Wv05G1438	Wv06G0105	bZIP
Wv05G1438	Wv19G0770	bZIP
Wv05G1438	Wv18G1103	bZIP
Wv05G1438	Wv20G0648	bZIP
Wv05G1438	Wv09G0355	bZIP
Wv05G1438	Wv09G0998	bZIP

## Sheet: Table S9
TABLE S9 | The mapping rate and number of fixed mutations of each population.
samples	average mapping rate (%)	standard deviation of mapping rate	fixed mutations
WL	98.8678	0.775867	11754365
WVX	99.397	0.30923	2052511
WVV-JH	99.266	0.175005	25282
WVV-YC	99.417	0.437748	-

## Sheet: Table S10
TABLE S10 | The selected genes in the comparison of WVV-JH vs. WVV-YC.
gene_id	methods
Wv18G1167	XP_EHH	Fst	Pi_ratio
Wv01G1642	XP_EHH	Fst
Wv01G1643	XP_EHH	Fst
Wv01G1710	XP_EHH	Fst
Wv01G1858	XP_EHH	Fst
Wv01G1972	XP_EHH	Fst
Wv01G2057	XP_EHH	Fst
Wv01G2059	XP_EHH	Fst
Wv01G2060	XP_EHH	Fst
Wv02G0714	XP_EHH	Fst
Wv03G1147	XP_EHH	Fst
Wv03G1199	XP_EHH	Fst
Wv03G1426	XP_EHH	Fst
Wv03G1427	XP_EHH	Fst
Wv04G1103	XP_EHH	Fst
Wv04G2134	XP_EHH	Fst
Wv04G2135	XP_EHH	Fst
Wv04G2137	XP_EHH	Fst
Wv04G3328	XP_EHH	Fst
Wv04G3329	XP_EHH	Fst
Wv04G3330	XP_EHH	Fst
Wv04G3331	XP_EHH	Fst
Wv04G3652	XP_EHH	Fst
Wv04G3653	XP_EHH	Fst
Wv04G3694	XP_EHH	Fst
Wv04G3705	XP_EHH	Fst
Wv05G0344	XP_EHH	Fst
Wv05G0345	XP_EHH	Fst
Wv05G0350	XP_EHH	Fst
Wv05G0351	XP_EHH	Fst
Wv05G0352	XP_EHH	Fst
Wv06G0169	XP_EHH	Fst
Wv06G0197	XP_EHH	Fst
Wv06G0254	XP_EHH	Fst
Wv07G0174	XP_EHH	Fst
Wv08G0338	XP_EHH	Fst
Wv08G0342	XP_EHH	Fst
Wv08G0343	XP_EHH	Fst
Wv08G0352	XP_EHH	Fst
Wv08G0353	XP_EHH	Fst
Wv08G0354	XP_EHH	Fst
Wv09G1061	XP_EHH	Fst
Wv09G1062	XP_EHH	Fst
Wv10G0045	XP_EHH	Fst
Wv10G0119	XP_EHH	Fst
Wv10G0120	XP_EHH	Fst
Wv10G0204	XP_EHH	Fst
Wv10G1126	XP_EHH	Fst
Wv10G1235	XP_EHH	Fst
Wv11G0813	XP_EHH	Fst
Wv12G0036	XP_EHH	Fst
Wv12G0038	XP_EHH	Fst
Wv12G0039	XP_EHH	Fst
Wv12G0260	XP_EHH	Fst
Wv12G0261	XP_EHH	Fst
Wv12G0456	XP_EHH	Fst
Wv12G1191	XP_EHH	Fst
Wv12G1257	XP_EHH	Fst
Wv12G1277	XP_EHH	Fst
Wv13G0011	XP_EHH	Fst
Wv13G0012	XP_EHH	Fst
Wv13G0013	XP_EHH	Fst
Wv13G0037	XP_EHH	Fst
Wv13G0038	XP_EHH	Fst
Wv13G0246	XP_EHH	Fst
Wv13G0671	XP_EHH	Fst
Wv13G0672	XP_EHH	Fst
Wv13G0673	XP_EHH	Fst
Wv14G0250	XP_EHH	Fst
Wv14G0741	XP_EHH	Fst
Wv14G0826	XP_EHH	Fst
Wv14G0844	XP_EHH	Fst
Wv14G0845	XP_EHH	Fst
Wv14G0846	XP_EHH	Fst
Wv14G0847	XP_EHH	Fst
Wv14G0854	XP_EHH	Fst
Wv15G0059	XP_EHH	Fst
Wv15G0060	XP_EHH	Fst
Wv15G0061	XP_EHH	Fst
Wv15G0097	XP_EHH	Fst
Wv15G0206	XP_EHH	Fst
Wv15G1007	XP_EHH	Fst
Wv15G1091	XP_EHH	Fst
Wv15G1288	XP_EHH	Fst
Wv15G1289	XP_EHH	Fst
Wv15G1290	XP_EHH	Fst
Wv15G1452	XP_EHH	Fst
Wv15G1453	XP_EHH	Fst
Wv16G0220	XP_EHH	Fst
Wv16G0221	XP_EHH	Fst
Wv16G0222	XP_EHH	Fst
Wv16G0455	XP_EHH	Fst
Wv16G1732	XP_EHH	Fst
Wv16G1748	XP_EHH	Fst
Wv16G1790	XP_EHH	Fst
Wv16G1794	XP_EHH	Fst
Wv17G1109	XP_EHH	Fst
Wv17G1126	XP_EHH	Fst
Wv18G0220	XP_EHH	Fst
Wv18G0614	XP_EHH	Fst
Wv18G0647	XP_EHH	Fst
Wv18G0648	XP_EHH	Fst
Wv18G1450	XP_EHH	Fst
Wv18G1451	XP_EHH	Fst
Wv18G1452	XP_EHH	Fst
Wv18G1745	XP_EHH	Fst
Wv19G0128	XP_EHH	Fst
Wv19G0129	XP_EHH	Fst
Wv19G0351	XP_EHH	Fst
Wv19G1483	XP_EHH	Fst
Wv19G1484	XP_EHH	Fst
Wv19G1560	XP_EHH	Fst
Wv19G1561	XP_EHH	Fst
Wv19G1602	XP_EHH	Fst
Wv19G1603	XP_EHH	Fst
Wv19G1604	XP_EHH	Fst
Wv19G1642	XP_EHH	Fst
Wv20G0238	XP_EHH	Fst
Wv20G0272	XP_EHH	Fst
Wv20G0273	XP_EHH	Fst
Wv20G0696	XP_EHH	Fst
Wv20G1043	XP_EHH	Fst
Wv20G1059	XP_EHH	Fst
Wv20G1842	XP_EHH	Fst
Wv21G0147	XP_EHH	Fst
Wv21G0397	XP_EHH	Fst
Wv21G0562	XP_EHH	Fst
Wv21G0989	XP_EHH	Fst
Wv21G0990	XP_EHH	Fst
Wv21G1350	XP_EHH	Fst
Wv21G1351	XP_EHH	Fst
Wv22G0039	XP_EHH	Fst
Wv22G0257	XP_EHH	Fst
Wv22G0258	XP_EHH	Fst
Wv22G0515	XP_EHH	Fst
Wv24G0457	XP_EHH	Fst
Wv24G0458	XP_EHH	Fst
Wv24G0805	XP_EHH	Fst
Wv24G1061	XP_EHH	Fst
Wv24G1584	XP_EHH	Fst
Wv24G1585	XP_EHH	Fst
Wv24G1606	XP_EHH	Fst
Wv01G0163		Fst	Pi_ratio
Wv01G0164		Fst	Pi_ratio
Wv01G0165		Fst	Pi_ratio
Wv01G0166		Fst	Pi_ratio
Wv01G0167		Fst	Pi_ratio
Wv01G0168		Fst	Pi_ratio
Wv01G0169		Fst	Pi_ratio
Wv01G0170		Fst	Pi_ratio
Wv01G0171		Fst	Pi_ratio
Wv01G0172		Fst	Pi_ratio
Wv01G0173		Fst	Pi_ratio
Wv01G0174		Fst	Pi_ratio
Wv01G0175		Fst	Pi_ratio
Wv01G0176		Fst	Pi_ratio
Wv01G0177		Fst	Pi_ratio
Wv01G0178		Fst	Pi_ratio
Wv01G0179		Fst	Pi_ratio
Wv01G0180		Fst	Pi_ratio
Wv01G0181		Fst	Pi_ratio
Wv01G0182		Fst	Pi_ratio
Wv01G0183		Fst	Pi_ratio
Wv01G0184		Fst	Pi_ratio
Wv01G0185		Fst	Pi_ratio
Wv01G0186		Fst	Pi_ratio
Wv01G0187		Fst	Pi_ratio
Wv01G0188		Fst	Pi_ratio
Wv01G0189		Fst	Pi_ratio
Wv01G0190		Fst	Pi_ratio
Wv01G0191		Fst	Pi_ratio
Wv01G0192		Fst	Pi_ratio
Wv01G0193		Fst	Pi_ratio
Wv01G0507		Fst	Pi_ratio
Wv01G0508		Fst	Pi_ratio
Wv01G0509		Fst	Pi_ratio
Wv01G0510		Fst	Pi_ratio
Wv01G0511		Fst	Pi_ratio
Wv01G0512		Fst	Pi_ratio
Wv01G0513		Fst	Pi_ratio
Wv01G0514		Fst	Pi_ratio
Wv01G0515		Fst	Pi_ratio
Wv01G0693		Fst	Pi_ratio
Wv01G0694		Fst	Pi_ratio
Wv01G0695		Fst	Pi_ratio
Wv01G0696		Fst	Pi_ratio
Wv01G0697		Fst	Pi_ratio
Wv01G0698		Fst	Pi_ratio
Wv01G0699		Fst	Pi_ratio
Wv01G0700		Fst	Pi_ratio
Wv01G0701		Fst	Pi_ratio
Wv01G0702		Fst	Pi_ratio
Wv01G0703		Fst	Pi_ratio
Wv01G0704		Fst	Pi_ratio
Wv01G0705		Fst	Pi_ratio
Wv01G0706		Fst	Pi_ratio
Wv01G0707		Fst	Pi_ratio
Wv01G1111		Fst	Pi_ratio
Wv01G1115		Fst	Pi_ratio
Wv01G1116		Fst	Pi_ratio
Wv01G1117		Fst	Pi_ratio
Wv01G1118		Fst	Pi_ratio
Wv01G1119		Fst	Pi_ratio
Wv01G1784		Fst	Pi_ratio
Wv01G1785		Fst	Pi_ratio
Wv01G1786		Fst	Pi_ratio
Wv01G1787		Fst	Pi_ratio
Wv01G1788		Fst	Pi_ratio
Wv01G1789		Fst	Pi_ratio
Wv01G1790		Fst	Pi_ratio
Wv01G1791		Fst	Pi_ratio
Wv01G1792		Fst	Pi_ratio
Wv01G1793		Fst	Pi_ratio
Wv01G1794		Fst	Pi_ratio
Wv01G1795		Fst	Pi_ratio
Wv01G1796		Fst	Pi_ratio
Wv01G1797		Fst	Pi_ratio
Wv01G1798		Fst	Pi_ratio
Wv01G1799		Fst	Pi_ratio
Wv01G1800		Fst	Pi_ratio
Wv01G1801		Fst	Pi_ratio
Wv01G1802		Fst	Pi_ratio
Wv01G1803		Fst	Pi_ratio
Wv01G1901		Fst	Pi_ratio
Wv01G1902		Fst	Pi_ratio
Wv01G1903		Fst	Pi_ratio
Wv01G1904		Fst	Pi_ratio
Wv01G1905		Fst	Pi_ratio
Wv01G1906		Fst	Pi_ratio
Wv01G1907		Fst	Pi_ratio
Wv01G1908		Fst	Pi_ratio
Wv01G1909		Fst	Pi_ratio
Wv01G1910		Fst	Pi_ratio
Wv01G1911		Fst	Pi_ratio
Wv01G1912		Fst	Pi_ratio
Wv01G1913		Fst	Pi_ratio
Wv01G1914		Fst	Pi_ratio
Wv01G1915		Fst	Pi_ratio
Wv01G1916		Fst	Pi_ratio
Wv01G1917		Fst	Pi_ratio
Wv01G1918		Fst	Pi_ratio
Wv01G1919		Fst	Pi_ratio
Wv01G1920		Fst	Pi_ratio
Wv01G1921		Fst	Pi_ratio
Wv01G1922		Fst	Pi_ratio
Wv01G1923		Fst	Pi_ratio
Wv01G1924		Fst	Pi_ratio
Wv01G1925		Fst	Pi_ratio
Wv01G1926		Fst	Pi_ratio
Wv01G1927		Fst	Pi_ratio
Wv01G1928		Fst	Pi_ratio
Wv01G1929		Fst	Pi_ratio
Wv01G1930		Fst	Pi_ratio
Wv01G1931		Fst	Pi_ratio
Wv01G1932		Fst	Pi_ratio
Wv01G1933		Fst	Pi_ratio
Wv01G1934		Fst	Pi_ratio
Wv01G1935		Fst	Pi_ratio
Wv01G1936		Fst	Pi_ratio
Wv01G1937		Fst	Pi_ratio
Wv01G1938		Fst	Pi_ratio
Wv01G1939		Fst	Pi_ratio
Wv01G1985		Fst	Pi_ratio
Wv01G1986		Fst	Pi_ratio
Wv01G1987		Fst	Pi_ratio
Wv01G1988		Fst	Pi_ratio
Wv01G1989		Fst	Pi_ratio
Wv01G1990		Fst	Pi_ratio
Wv01G1991		Fst	Pi_ratio
Wv01G1992		Fst	Pi_ratio
Wv01G1993		Fst	Pi_ratio
Wv01G1994		Fst	Pi_ratio
Wv01G1995		Fst	Pi_ratio
Wv01G1996		Fst	Pi_ratio
Wv01G1997		Fst	Pi_ratio
Wv01G1998		Fst	Pi_ratio
Wv01G1999		Fst	Pi_ratio
Wv01G2000		Fst	Pi_ratio
Wv01G2001		Fst	Pi_ratio
Wv01G2002		Fst	Pi_ratio
Wv01G2014		Fst	Pi_ratio
Wv01G2015		Fst	Pi_ratio
Wv01G2016		Fst	Pi_ratio
Wv01G2017		Fst	Pi_ratio
Wv01G2018		Fst	Pi_ratio
Wv01G2019		Fst	Pi_ratio
Wv01G2020		Fst	Pi_ratio
Wv01G2021		Fst	Pi_ratio
Wv01G2022		Fst	Pi_ratio
Wv01G2023		Fst	Pi_ratio
Wv01G2024		Fst	Pi_ratio
Wv01G2025		Fst	Pi_ratio
Wv01G2026		Fst	Pi_ratio
Wv01G2027		Fst	Pi_ratio
Wv01G2028		Fst	Pi_ratio
Wv01G2029		Fst	Pi_ratio
Wv01G2030		Fst	Pi_ratio
Wv01G2031		Fst	Pi_ratio
Wv01G2032		Fst	Pi_ratio
Wv01G2033		Fst	Pi_ratio
Wv01G2034		Fst	Pi_ratio
Wv01G2035		Fst	Pi_ratio
Wv01G2036		Fst	Pi_ratio
Wv01G2037		Fst	Pi_ratio
Wv01G2038		Fst	Pi_ratio
Wv01G2039		Fst	Pi_ratio
Wv01G2040		Fst	Pi_ratio
Wv01G2041		Fst	Pi_ratio
Wv01G2042		Fst	Pi_ratio
Wv01G2043		Fst	Pi_ratio
Wv01G2044		Fst	Pi_ratio
Wv01G2062		Fst	Pi_ratio
Wv01G2063		Fst	Pi_ratio
Wv01G2064		Fst	Pi_ratio
Wv01G2065		Fst	Pi_ratio
Wv01G2066		Fst	Pi_ratio
Wv01G2067		Fst	Pi_ratio
Wv01G2068		Fst	Pi_ratio
Wv01G2069		Fst	Pi_ratio
Wv01G2070		Fst	Pi_ratio
Wv01G2071		Fst	Pi_ratio
Wv01G2072		Fst	Pi_ratio
Wv01G2073		Fst	Pi_ratio
Wv01G2074		Fst	Pi_ratio
Wv01G2075		Fst	Pi_ratio
Wv01G2076		Fst	Pi_ratio
Wv01G2077		Fst	Pi_ratio
Wv01G2078		Fst	Pi_ratio
Wv01G2079		Fst	Pi_ratio
Wv01G2080		Fst	Pi_ratio
Wv01G2081		Fst	Pi_ratio
Wv01G2082		Fst	Pi_ratio
Wv01G2083		Fst	Pi_ratio
Wv01G2084		Fst	Pi_ratio
Wv01G2085		Fst	Pi_ratio
Wv01G2086		Fst	Pi_ratio
Wv01G2087		Fst	Pi_ratio
Wv01G2088		Fst	Pi_ratio
Wv01G2089		Fst	Pi_ratio
Wv01G2090		Fst	Pi_ratio
Wv01G2091		Fst	Pi_ratio
Wv01G2092		Fst	Pi_ratio
Wv01G2093		Fst	Pi_ratio
Wv01G2094		Fst	Pi_ratio
Wv01G2095		Fst	Pi_ratio
Wv01G2096		Fst	Pi_ratio
Wv01G2097		Fst	Pi_ratio
Wv01G2098		Fst	Pi_ratio
Wv01G2099		Fst	Pi_ratio
Wv01G2100		Fst	Pi_ratio
Wv01G2101		Fst	Pi_ratio
Wv01G2102		Fst	Pi_ratio
Wv01G2202		Fst	Pi_ratio
Wv01G2203		Fst	Pi_ratio
Wv01G2204		Fst	Pi_ratio
Wv01G2205		Fst	Pi_ratio
Wv01G2206		Fst	Pi_ratio
Wv01G2207		Fst	Pi_ratio
Wv01G2208		Fst	Pi_ratio
Wv01G2209		Fst	Pi_ratio
Wv01G2210		Fst	Pi_ratio
Wv01G2211		Fst	Pi_ratio
Wv01G2212		Fst	Pi_ratio
Wv01G2213		Fst	Pi_ratio
Wv01G2214		Fst	Pi_ratio
Wv01G2215		Fst	Pi_ratio
Wv01G2216		Fst	Pi_ratio
Wv01G2217		Fst	Pi_ratio
Wv01G2218		Fst	Pi_ratio
Wv01G2219		Fst	Pi_ratio
Wv01G2220		Fst	Pi_ratio
Wv01G2221		Fst	Pi_ratio
Wv01G2222		Fst	Pi_ratio
Wv01G2223		Fst	Pi_ratio
Wv01G2224		Fst	Pi_ratio
Wv01G2225		Fst	Pi_ratio
Wv01G2226		Fst	Pi_ratio
Wv01G2227		Fst	Pi_ratio
Wv01G2228		Fst	Pi_ratio
Wv01G2229		Fst	Pi_ratio
Wv02G0204		Fst	Pi_ratio
Wv02G0205		Fst	Pi_ratio
Wv02G0206		Fst	Pi_ratio
Wv02G0207		Fst	Pi_ratio
Wv02G0208		Fst	Pi_ratio
Wv02G0209		Fst	Pi_ratio
Wv02G0210		Fst	Pi_ratio
Wv02G0211		Fst	Pi_ratio
Wv02G0212		Fst	Pi_ratio
Wv02G0213		Fst	Pi_ratio
Wv02G0214		Fst	Pi_ratio
Wv02G0215		Fst	Pi_ratio
Wv02G0216		Fst	Pi_ratio
Wv02G0217		Fst	Pi_ratio
Wv02G0218		Fst	Pi_ratio
Wv02G0219		Fst	Pi_ratio
Wv02G0220		Fst	Pi_ratio
Wv02G0221		Fst	Pi_ratio
Wv02G0222		Fst	Pi_ratio
Wv02G0223		Fst	Pi_ratio
Wv02G0224		Fst	Pi_ratio
Wv02G0225		Fst	Pi_ratio
Wv02G0226		Fst	Pi_ratio
Wv02G0227		Fst	Pi_ratio
Wv02G0228		Fst	Pi_ratio
Wv02G0229		Fst	Pi_ratio
Wv02G0230		Fst	Pi_ratio
Wv02G0231		Fst	Pi_ratio
Wv02G0232		Fst	Pi_ratio
Wv02G0233		Fst	Pi_ratio
Wv02G0234		Fst	Pi_ratio
Wv02G0235		Fst	Pi_ratio
Wv02G0236		Fst	Pi_ratio
Wv02G0237		Fst	Pi_ratio
Wv02G0238		Fst	Pi_ratio
Wv02G0239		Fst	Pi_ratio
Wv02G0240		Fst	Pi_ratio
Wv02G0241		Fst	Pi_ratio
Wv02G0242		Fst	Pi_ratio
Wv02G0243		Fst	Pi_ratio
Wv02G0244		Fst	Pi_ratio
Wv02G0245		Fst	Pi_ratio
Wv02G0246		Fst	Pi_ratio
Wv02G0247		Fst	Pi_ratio
Wv02G0248		Fst	Pi_ratio
Wv02G0249		Fst	Pi_ratio
Wv02G0250		Fst	Pi_ratio
Wv02G0251		Fst	Pi_ratio
Wv02G0252		Fst	Pi_ratio
Wv02G0253		Fst	Pi_ratio
Wv02G0254		Fst	Pi_ratio
Wv02G0255		Fst	Pi_ratio
Wv02G0256		Fst	Pi_ratio
Wv02G0257		Fst	Pi_ratio
Wv02G0258		Fst	Pi_ratio
Wv02G0259		Fst	Pi_ratio
Wv02G0260		Fst	Pi_ratio
Wv02G0261		Fst	Pi_ratio
Wv02G0262		Fst	Pi_ratio
Wv02G0372		Fst	Pi_ratio
Wv02G0373		Fst	Pi_ratio
Wv02G0374		Fst	Pi_ratio
Wv02G0375		Fst	Pi_ratio
Wv02G0376		Fst	Pi_ratio
Wv02G0377		Fst	Pi_ratio
Wv02G0378		Fst	Pi_ratio
Wv02G0379		Fst	Pi_ratio
Wv02G0380		Fst	Pi_ratio
Wv02G0381		Fst	Pi_ratio
Wv02G0382		Fst	Pi_ratio
Wv02G0383		Fst	Pi_ratio
Wv02G0384		Fst	Pi_ratio
Wv02G0385		Fst	Pi_ratio
Wv02G0386		Fst	Pi_ratio
Wv02G0481		Fst	Pi_ratio
Wv02G0482		Fst	Pi_ratio
Wv02G0483		Fst	Pi_ratio
Wv02G0484		Fst	Pi_ratio
Wv02G0485		Fst	Pi_ratio
Wv02G0486		Fst	Pi_ratio
Wv02G0487		Fst	Pi_ratio
Wv02G0488		Fst	Pi_ratio
Wv02G0489		Fst	Pi_ratio
Wv02G0490		Fst	Pi_ratio
Wv02G0491		Fst	Pi_ratio
Wv02G0492		Fst	Pi_ratio
Wv02G0493		Fst	Pi_ratio
Wv02G0494		Fst	Pi_ratio
Wv02G0495		Fst	Pi_ratio
Wv02G0496		Fst	Pi_ratio
Wv02G0497		Fst	Pi_ratio
Wv02G0498		Fst	Pi_ratio
Wv02G0499		Fst	Pi_ratio
Wv02G0543		Fst	Pi_ratio
Wv02G0544		Fst	Pi_ratio
Wv02G0545		Fst	Pi_ratio
Wv02G0546		Fst	Pi_ratio
Wv02G0547		Fst	Pi_ratio
Wv02G0548		Fst	Pi_ratio
Wv02G0549		Fst	Pi_ratio
Wv02G0550		Fst	Pi_ratio
Wv02G0609		Fst	Pi_ratio
Wv02G0610		Fst	Pi_ratio
Wv02G0611		Fst	Pi_ratio
Wv02G0612		Fst	Pi_ratio
Wv02G0613		Fst	Pi_ratio
Wv02G0614		Fst	Pi_ratio
Wv02G0615		Fst	Pi_ratio
Wv02G0616		Fst	Pi_ratio
Wv02G0617		Fst	Pi_ratio
Wv02G0618		Fst	Pi_ratio
Wv02G0619		Fst	Pi_ratio
Wv02G0620		Fst	Pi_ratio
Wv02G0621		Fst	Pi_ratio
Wv02G0622		Fst	Pi_ratio
Wv02G0623		Fst	Pi_ratio
Wv02G0624		Fst	Pi_ratio
Wv02G0625		Fst	Pi_ratio
Wv02G0626		Fst	Pi_ratio
Wv02G0627		Fst	Pi_ratio
Wv02G0680		Fst	Pi_ratio
Wv02G0681		Fst	Pi_ratio
Wv02G0682		Fst	Pi_ratio
Wv02G0683		Fst	Pi_ratio
Wv02G0684		Fst	Pi_ratio
Wv02G0685		Fst	Pi_ratio
Wv02G0686		Fst	Pi_ratio
Wv02G0687		Fst	Pi_ratio
Wv02G0688		Fst	Pi_ratio
Wv02G0689		Fst	Pi_ratio
Wv02G0725		Fst	Pi_ratio
Wv02G0726		Fst	Pi_ratio
Wv02G0727		Fst	Pi_ratio
Wv02G0728		Fst	Pi_ratio
Wv02G0729		Fst	Pi_ratio
Wv02G0730		Fst	Pi_ratio
Wv02G0731		Fst	Pi_ratio
Wv02G0755		Fst	Pi_ratio
Wv02G0756		Fst	Pi_ratio
Wv02G0757		Fst	Pi_ratio
Wv02G0758		Fst	Pi_ratio
Wv02G1492		Fst	Pi_ratio
Wv02G1493		Fst	Pi_ratio
Wv02G1494		Fst	Pi_ratio
Wv02G1495		Fst	Pi_ratio
Wv02G1778		Fst	Pi_ratio
Wv02G1779		Fst	Pi_ratio
Wv02G1780		Fst	Pi_ratio
Wv02G1781		Fst	Pi_ratio
Wv02G1782		Fst	Pi_ratio
Wv02G1783		Fst	Pi_ratio
Wv02G1784		Fst	Pi_ratio
Wv02G1785		Fst	Pi_ratio
Wv02G1786		Fst	Pi_ratio
Wv02G1787		Fst	Pi_ratio
Wv02G1788		Fst	Pi_ratio
Wv02G1789		Fst	Pi_ratio
Wv02G1790		Fst	Pi_ratio
Wv02G1791		Fst	Pi_ratio
Wv02G1792		Fst	Pi_ratio
Wv02G1793		Fst	Pi_ratio
Wv02G1794		Fst	Pi_ratio
Wv02G1795		Fst	Pi_ratio
Wv02G1796		Fst	Pi_ratio
Wv02G1797		Fst	Pi_ratio
Wv02G1798		Fst	Pi_ratio
Wv02G1799		Fst	Pi_ratio
Wv03G1492		Fst	Pi_ratio
Wv03G1493		Fst	Pi_ratio
Wv03G1494		Fst	Pi_ratio
Wv03G1495		Fst	Pi_ratio
Wv03G1496		Fst	Pi_ratio
Wv03G1497		Fst	Pi_ratio
Wv03G1498		Fst	Pi_ratio
Wv03G1499		Fst	Pi_ratio
Wv03G1500		Fst	Pi_ratio
Wv03G1501		Fst	Pi_ratio
Wv03G1716		Fst	Pi_ratio
Wv03G1717		Fst	Pi_ratio
Wv03G1718		Fst	Pi_ratio
Wv03G1719		Fst	Pi_ratio
Wv03G1720		Fst	Pi_ratio
Wv03G1721		Fst	Pi_ratio
Wv03G1722		Fst	Pi_ratio
Wv03G1723		Fst	Pi_ratio
Wv03G1790		Fst	Pi_ratio
Wv03G1791		Fst	Pi_ratio
Wv03G1792		Fst	Pi_ratio
Wv03G1793		Fst	Pi_ratio
Wv03G1794		Fst	Pi_ratio
Wv03G1795		Fst	Pi_ratio
Wv03G1796		Fst	Pi_ratio
Wv03G1797		Fst	Pi_ratio
Wv03G1798		Fst	Pi_ratio
Wv03G1799		Fst	Pi_ratio
Wv03G1800		Fst	Pi_ratio
Wv03G1801		Fst	Pi_ratio
Wv04G0005		Fst	Pi_ratio
Wv04G0096		Fst	Pi_ratio
Wv04G0097		Fst	Pi_ratio
Wv04G0170		Fst	Pi_ratio
Wv04G0171		Fst	Pi_ratio
Wv04G0172		Fst	Pi_ratio
Wv04G0173		Fst	Pi_ratio
Wv04G0174		Fst	Pi_ratio
Wv04G0175		Fst	Pi_ratio
Wv04G0176		Fst	Pi_ratio
Wv04G0177		Fst	Pi_ratio
Wv04G0178		Fst	Pi_ratio
Wv04G0179		Fst	Pi_ratio
Wv04G0182		Fst	Pi_ratio
Wv04G0183		Fst	Pi_ratio
Wv04G0184		Fst	Pi_ratio
Wv04G0185		Fst	Pi_ratio
Wv04G0186		Fst	Pi_ratio
Wv04G0187		Fst	Pi_ratio
Wv04G0188		Fst	Pi_ratio
Wv04G0189		Fst	Pi_ratio
Wv04G0190		Fst	Pi_ratio
Wv04G0191		Fst	Pi_ratio
Wv04G0192		Fst	Pi_ratio
Wv04G0193		Fst	Pi_ratio
Wv04G0194		Fst	Pi_ratio
Wv04G0195		Fst	Pi_ratio
Wv04G0196		Fst	Pi_ratio
Wv04G0197		Fst	Pi_ratio
Wv04G0198		Fst	Pi_ratio
Wv04G0199		Fst	Pi_ratio
Wv04G0200		Fst	Pi_ratio
Wv04G0201		Fst	Pi_ratio
Wv04G0202		Fst	Pi_ratio
Wv04G0208		Fst	Pi_ratio
Wv04G0209		Fst	Pi_ratio
Wv04G0210		Fst	Pi_ratio
Wv04G0211		Fst	Pi_ratio
Wv04G0212		Fst	Pi_ratio
Wv04G0213		Fst	Pi_ratio
Wv04G0214		Fst	Pi_ratio
Wv04G0215		Fst	Pi_ratio
Wv04G0216		Fst	Pi_ratio
Wv04G0797		Fst	Pi_ratio
Wv04G0798		Fst	Pi_ratio
Wv04G0799		Fst	Pi_ratio
Wv04G0800		Fst	Pi_ratio
Wv04G0801		Fst	Pi_ratio
Wv04G0802		Fst	Pi_ratio
Wv04G0803		Fst	Pi_ratio
Wv04G0804		Fst	Pi_ratio
Wv04G0805		Fst	Pi_ratio
Wv04G0813		Fst	Pi_ratio
Wv04G0814		Fst	Pi_ratio
Wv04G0815		Fst	Pi_ratio
Wv04G0816		Fst	Pi_ratio
Wv04G0817		Fst	Pi_ratio
Wv04G0818		Fst	Pi_ratio
Wv04G0819		Fst	Pi_ratio
Wv04G0820		Fst	Pi_ratio
Wv04G0821		Fst	Pi_ratio
Wv04G0822		Fst	Pi_ratio
Wv04G0823		Fst	Pi_ratio
Wv04G0824		Fst	Pi_ratio
Wv04G0825		Fst	Pi_ratio
Wv04G0826		Fst	Pi_ratio
Wv04G0904		Fst	Pi_ratio
Wv04G0905		Fst	Pi_ratio
Wv04G0906		Fst	Pi_ratio
Wv04G0907		Fst	Pi_ratio
Wv04G0908		Fst	Pi_ratio
Wv04G0909		Fst	Pi_ratio
Wv04G0910		Fst	Pi_ratio
Wv04G0911		Fst	Pi_ratio
Wv04G0912		Fst	Pi_ratio
Wv04G0913		Fst	Pi_ratio
Wv04G0914		Fst	Pi_ratio
Wv04G0915		Fst	Pi_ratio
Wv04G0916		Fst	Pi_ratio
Wv04G0917		Fst	Pi_ratio
Wv04G0918		Fst	Pi_ratio
Wv04G0919		Fst	Pi_ratio
Wv04G0920		Fst	Pi_ratio
Wv04G0921		Fst	Pi_ratio
Wv04G0922		Fst	Pi_ratio
Wv04G0923		Fst	Pi_ratio
Wv04G0924		Fst	Pi_ratio
Wv04G0925		Fst	Pi_ratio
Wv04G0926		Fst	Pi_ratio
Wv04G0927		Fst	Pi_ratio
Wv04G0928		Fst	Pi_ratio
Wv04G0929		Fst	Pi_ratio
Wv04G0930		Fst	Pi_ratio
Wv04G0931		Fst	Pi_ratio
Wv04G0951		Fst	Pi_ratio
Wv04G0952		Fst	Pi_ratio
Wv04G0953		Fst	Pi_ratio
Wv04G0954		Fst	Pi_ratio
Wv04G0955		Fst	Pi_ratio
Wv04G0956		Fst	Pi_ratio
Wv04G0957		Fst	Pi_ratio
Wv04G0958		Fst	Pi_ratio
Wv04G0959		Fst	Pi_ratio
Wv04G0960		Fst	Pi_ratio
Wv04G0961		Fst	Pi_ratio
Wv04G0962		Fst	Pi_ratio
Wv04G1189		Fst	Pi_ratio
Wv04G1190		Fst	Pi_ratio
Wv04G1191		Fst	Pi_ratio
Wv04G1192		Fst	Pi_ratio
Wv04G1193		Fst	Pi_ratio
Wv04G1194		Fst	Pi_ratio
Wv04G1195		Fst	Pi_ratio
Wv04G1196		Fst	Pi_ratio
Wv04G1197		Fst	Pi_ratio
Wv04G1198		Fst	Pi_ratio
Wv04G1199		Fst	Pi_ratio
Wv04G1200		Fst	Pi_ratio
Wv04G1201		Fst	Pi_ratio
Wv04G1202		Fst	Pi_ratio
Wv04G1203		Fst	Pi_ratio
Wv04G1204		Fst	Pi_ratio
Wv04G1205		Fst	Pi_ratio
Wv04G1206		Fst	Pi_ratio
Wv04G1207		Fst	Pi_ratio
Wv04G1208		Fst	Pi_ratio
Wv04G1209		Fst	Pi_ratio
Wv04G1210		Fst	Pi_ratio
Wv04G1211		Fst	Pi_ratio
Wv04G1212		Fst	Pi_ratio
Wv04G1213		Fst	Pi_ratio
Wv04G1214		Fst	Pi_ratio
Wv04G1215		Fst	Pi_ratio
Wv04G1389		Fst	Pi_ratio
Wv04G1390		Fst	Pi_ratio
Wv04G1391		Fst	Pi_ratio
Wv04G1392		Fst	Pi_ratio
Wv04G1393		Fst	Pi_ratio
Wv04G1394		Fst	Pi_ratio
Wv04G1395		Fst	Pi_ratio
Wv04G1396		Fst	Pi_ratio
Wv04G1397		Fst	Pi_ratio
Wv04G1398		Fst	Pi_ratio
Wv04G1399		Fst	Pi_ratio
Wv04G1400		Fst	Pi_ratio
Wv04G1401		Fst	Pi_ratio
Wv04G1402		Fst	Pi_ratio
Wv04G1403		Fst	Pi_ratio
Wv04G1404		Fst	Pi_ratio
Wv04G1405		Fst	Pi_ratio
Wv04G1535		Fst	Pi_ratio
Wv04G1536		Fst	Pi_ratio
Wv04G1537		Fst	Pi_ratio
Wv04G1538		Fst	Pi_ratio
Wv04G1539		Fst	Pi_ratio
Wv04G1540		Fst	Pi_ratio
Wv04G1541		Fst	Pi_ratio
Wv04G1542		Fst	Pi_ratio
Wv04G1543		Fst	Pi_ratio
Wv04G1544		Fst	Pi_ratio
Wv04G1545		Fst	Pi_ratio
Wv04G1546		Fst	Pi_ratio
Wv04G1547		Fst	Pi_ratio
Wv04G1548		Fst	Pi_ratio
Wv04G1549		Fst	Pi_ratio
Wv04G1550		Fst	Pi_ratio
Wv04G1551		Fst	Pi_ratio
Wv04G1552		Fst	Pi_ratio
Wv04G1553		Fst	Pi_ratio
Wv04G1554		Fst	Pi_ratio
Wv04G1555		Fst	Pi_ratio
Wv04G1556		Fst	Pi_ratio
Wv04G1557		Fst	Pi_ratio
Wv04G1558		Fst	Pi_ratio
Wv04G1559		Fst	Pi_ratio
Wv04G1560		Fst	Pi_ratio
Wv04G1561		Fst	Pi_ratio
Wv04G1562		Fst	Pi_ratio
Wv04G1563		Fst	Pi_ratio
Wv04G1564		Fst	Pi_ratio
Wv04G1565		Fst	Pi_ratio
Wv04G1566		Fst	Pi_ratio
Wv04G1567		Fst	Pi_ratio
Wv04G1568		Fst	Pi_ratio
Wv04G1569		Fst	Pi_ratio
Wv04G1570		Fst	Pi_ratio
Wv04G1571		Fst	Pi_ratio
Wv04G1572		Fst	Pi_ratio
Wv04G1573		Fst	Pi_ratio
Wv04G1574		Fst	Pi_ratio
Wv04G1575		Fst	Pi_ratio
Wv04G1576		Fst	Pi_ratio
Wv04G1577		Fst	Pi_ratio
Wv04G1578		Fst	Pi_ratio
Wv04G1579		Fst	Pi_ratio
Wv04G1580		Fst	Pi_ratio
Wv04G1581		Fst	Pi_ratio
Wv04G1582		Fst	Pi_ratio
Wv04G1583		Fst	Pi_ratio
Wv04G1584		Fst	Pi_ratio
Wv04G1585		Fst	Pi_ratio
Wv04G1586		Fst	Pi_ratio
Wv04G1587		Fst	Pi_ratio
Wv04G1588		Fst	Pi_ratio
Wv04G1589		Fst	Pi_ratio
Wv04G1590		Fst	Pi_ratio
Wv04G1591		Fst	Pi_ratio
Wv04G1592		Fst	Pi_ratio
Wv04G1593		Fst	Pi_ratio
Wv04G1594		Fst	Pi_ratio
Wv04G1595		Fst	Pi_ratio
Wv04G1596		Fst	Pi_ratio
Wv04G1597		Fst	Pi_ratio
Wv04G1598		Fst	Pi_ratio
Wv04G1599		Fst	Pi_ratio
Wv04G1600		Fst	Pi_ratio
Wv04G1601		Fst	Pi_ratio
Wv04G1602		Fst	Pi_ratio
Wv04G1603		Fst	Pi_ratio
Wv04G1604		Fst	Pi_ratio
Wv04G1605		Fst	Pi_ratio
Wv04G1606		Fst	Pi_ratio
Wv04G1607		Fst	Pi_ratio
Wv04G1608		Fst	Pi_ratio
Wv04G1609		Fst	Pi_ratio
Wv04G1640		Fst	Pi_ratio
Wv04G1641		Fst	Pi_ratio
Wv04G1642		Fst	Pi_ratio
Wv04G1643		Fst	Pi_ratio
Wv04G1644		Fst	Pi_ratio
Wv04G1645		Fst	Pi_ratio
Wv04G1646		Fst	Pi_ratio
Wv04G1647		Fst	Pi_ratio
Wv04G1648		Fst	Pi_ratio
Wv04G1649		Fst	Pi_ratio
Wv04G1650		Fst	Pi_ratio
Wv04G1651		Fst	Pi_ratio
Wv04G1652		Fst	Pi_ratio
Wv04G1653		Fst	Pi_ratio
Wv04G1654		Fst	Pi_ratio
Wv04G1655		Fst	Pi_ratio
Wv04G1656		Fst	Pi_ratio
Wv04G1657		Fst	Pi_ratio
Wv04G1658		Fst	Pi_ratio
Wv04G1659		Fst	Pi_ratio
Wv04G1660		Fst	Pi_ratio
Wv04G1661		Fst	Pi_ratio
Wv04G1662		Fst	Pi_ratio
Wv04G1663		Fst	Pi_ratio
Wv04G1664		Fst	Pi_ratio
Wv04G1665		Fst	Pi_ratio
Wv04G1666		Fst	Pi_ratio
Wv04G1667		Fst	Pi_ratio
Wv04G1668		Fst	Pi_ratio
Wv04G1677		Fst	Pi_ratio
Wv04G1678		Fst	Pi_ratio
Wv04G1679		Fst	Pi_ratio
Wv04G1680		Fst	Pi_ratio
Wv04G1681		Fst	Pi_ratio
Wv04G1682		Fst	Pi_ratio
Wv04G1683		Fst	Pi_ratio
Wv04G1684		Fst	Pi_ratio
Wv04G1685		Fst	Pi_ratio
Wv04G1686		Fst	Pi_ratio
Wv04G1687		Fst	Pi_ratio
Wv04G1688		Fst	Pi_ratio
Wv04G1743		Fst	Pi_ratio
Wv04G1744		Fst	Pi_ratio
Wv04G1745		Fst	Pi_ratio
Wv04G1746		Fst	Pi_ratio
Wv04G1747		Fst	Pi_ratio
Wv04G1748		Fst	Pi_ratio
Wv04G1749		Fst	Pi_ratio
Wv04G1750		Fst	Pi_ratio
Wv04G1751		Fst	Pi_ratio
Wv04G1752		Fst	Pi_ratio
Wv04G1753		Fst	Pi_ratio
Wv04G1754		Fst	Pi_ratio
Wv04G1755		Fst	Pi_ratio
Wv04G1756		Fst	Pi_ratio
Wv04G1757		Fst	Pi_ratio
Wv04G1758		Fst	Pi_ratio
Wv04G1759		Fst	Pi_ratio
Wv04G1760		Fst	Pi_ratio
Wv04G1761		Fst	Pi_ratio
Wv04G1762		Fst	Pi_ratio
Wv04G1763		Fst	Pi_ratio
Wv04G1764		Fst	Pi_ratio
Wv04G1765		Fst	Pi_ratio
Wv04G2103		Fst	Pi_ratio
Wv04G2104		Fst	Pi_ratio
Wv04G2105		Fst	Pi_ratio
Wv04G2106		Fst	Pi_ratio
Wv04G2107		Fst	Pi_ratio
Wv04G2108		Fst	Pi_ratio
Wv04G2109		Fst	Pi_ratio
Wv04G2110		Fst	Pi_ratio
Wv04G2111		Fst	Pi_ratio
Wv04G2112		Fst	Pi_ratio
Wv04G2113		Fst	Pi_ratio
Wv04G2114		Fst	Pi_ratio
Wv04G2115		Fst	Pi_ratio
Wv04G2116		Fst	Pi_ratio
Wv04G2257		Fst	Pi_ratio
Wv04G2258		Fst	Pi_ratio
Wv04G2259		Fst	Pi_ratio
Wv04G2260		Fst	Pi_ratio
Wv04G2261		Fst	Pi_ratio
Wv04G2262		Fst	Pi_ratio
Wv04G2263		Fst	Pi_ratio
Wv04G2264		Fst	Pi_ratio
Wv04G2265		Fst	Pi_ratio
Wv04G2266		Fst	Pi_ratio
Wv04G2267		Fst	Pi_ratio
Wv04G2550		Fst	Pi_ratio
Wv04G2551		Fst	Pi_ratio
Wv04G2552		Fst	Pi_ratio
Wv04G2553		Fst	Pi_ratio
Wv04G2554		Fst	Pi_ratio
Wv04G2555		Fst	Pi_ratio
Wv04G2556		Fst	Pi_ratio
Wv04G2557		Fst	Pi_ratio
Wv04G2558		Fst	Pi_ratio
Wv04G2605		Fst	Pi_ratio
Wv04G2606		Fst	Pi_ratio
Wv04G2607		Fst	Pi_ratio
Wv04G2608		Fst	Pi_ratio
Wv04G2609		Fst	Pi_ratio
Wv04G2610		Fst	Pi_ratio
Wv04G2611		Fst	Pi_ratio
Wv04G2612		Fst	Pi_ratio
Wv04G2613		Fst	Pi_ratio
Wv04G2614		Fst	Pi_ratio
Wv04G2615		Fst	Pi_ratio
Wv04G2616		Fst	Pi_ratio
Wv04G2617		Fst	Pi_ratio
Wv04G2618		Fst	Pi_ratio
Wv04G2619		Fst	Pi_ratio
Wv04G2620		Fst	Pi_ratio
Wv04G2621		Fst	Pi_ratio
Wv04G2622		Fst	Pi_ratio
Wv04G2623		Fst	Pi_ratio
Wv04G2624		Fst	Pi_ratio
Wv04G2625		Fst	Pi_ratio
Wv04G2626		Fst	Pi_ratio
Wv04G2627		Fst	Pi_ratio
Wv04G2628		Fst	Pi_ratio
Wv04G2629		Fst	Pi_ratio
Wv04G2630		Fst	Pi_ratio
Wv04G2631		Fst	Pi_ratio
Wv04G2632		Fst	Pi_ratio
Wv04G2633		Fst	Pi_ratio
Wv04G2634		Fst	Pi_ratio
Wv04G2635		Fst	Pi_ratio
Wv04G2636		Fst	Pi_ratio
Wv04G2637		Fst	Pi_ratio
Wv04G2638		Fst	Pi_ratio
Wv04G2639		Fst	Pi_ratio
Wv04G2640		Fst	Pi_ratio
Wv04G2641		Fst	Pi_ratio
Wv04G2642		Fst	Pi_ratio
Wv04G2643		Fst	Pi_ratio
Wv04G2644		Fst	Pi_ratio
Wv04G2645		Fst	Pi_ratio
Wv04G2646		Fst	Pi_ratio
Wv04G2647		Fst	Pi_ratio
Wv04G3288		Fst	Pi_ratio
Wv04G3289		Fst	Pi_ratio
Wv04G3290		Fst	Pi_ratio
Wv04G3291		Fst	Pi_ratio
Wv04G3292		Fst	Pi_ratio
Wv04G3293		Fst	Pi_ratio
Wv04G3294		Fst	Pi_ratio
Wv04G3295		Fst	Pi_ratio
Wv04G3296		Fst	Pi_ratio
Wv04G3297		Fst	Pi_ratio
Wv04G3298		Fst	Pi_ratio
Wv04G3299		Fst	Pi_ratio
Wv04G3300		Fst	Pi_ratio
Wv04G3301		Fst	Pi_ratio
Wv04G3302		Fst	Pi_ratio
Wv04G3303		Fst	Pi_ratio
Wv04G3304		Fst	Pi_ratio
Wv05G0012		Fst	Pi_ratio
Wv05G0013		Fst	Pi_ratio
Wv05G0014		Fst	Pi_ratio
Wv05G0015		Fst	Pi_ratio
Wv05G0016		Fst	Pi_ratio
Wv05G0059		Fst	Pi_ratio
Wv05G0060		Fst	Pi_ratio
Wv05G0061		Fst	Pi_ratio
Wv05G0062		Fst	Pi_ratio
Wv05G0063		Fst	Pi_ratio
Wv05G0064		Fst	Pi_ratio
Wv05G0065		Fst	Pi_ratio
Wv05G0066		Fst	Pi_ratio
Wv05G0067		Fst	Pi_ratio
Wv05G0068		Fst	Pi_ratio
Wv05G0069		Fst	Pi_ratio
Wv05G0070		Fst	Pi_ratio
Wv05G0071		Fst	Pi_ratio
Wv05G0072		Fst	Pi_ratio
Wv05G0073		Fst	Pi_ratio
Wv05G0074		Fst	Pi_ratio
Wv05G0075		Fst	Pi_ratio
Wv05G0146		Fst	Pi_ratio
Wv05G0147		Fst	Pi_ratio
Wv05G0148		Fst	Pi_ratio
Wv05G0149		Fst	Pi_ratio
Wv05G0150		Fst	Pi_ratio
Wv05G0151		Fst	Pi_ratio
Wv05G0152		Fst	Pi_ratio
Wv05G0153		Fst	Pi_ratio
Wv05G0154		Fst	Pi_ratio
Wv05G0155		Fst	Pi_ratio
Wv05G0156		Fst	Pi_ratio
Wv05G0157		Fst	Pi_ratio
Wv05G0158		Fst	Pi_ratio
Wv05G0159		Fst	Pi_ratio
Wv05G0160		Fst	Pi_ratio
Wv05G0161		Fst	Pi_ratio
Wv05G0162		Fst	Pi_ratio
Wv05G0163		Fst	Pi_ratio
Wv05G0164		Fst	Pi_ratio
Wv05G0165		Fst	Pi_ratio
Wv05G0166		Fst	Pi_ratio
Wv05G0167		Fst	Pi_ratio
Wv05G0168		Fst	Pi_ratio
Wv05G0169		Fst	Pi_ratio
Wv05G0170		Fst	Pi_ratio
Wv05G0171		Fst	Pi_ratio
Wv05G0172		Fst	Pi_ratio
Wv05G0173		Fst	Pi_ratio
Wv05G0174		Fst	Pi_ratio
Wv05G0175		Fst	Pi_ratio
Wv05G0176		Fst	Pi_ratio
Wv05G0177		Fst	Pi_ratio
Wv05G0178		Fst	Pi_ratio
Wv05G0179		Fst	Pi_ratio
Wv05G0180		Fst	Pi_ratio
Wv05G0181		Fst	Pi_ratio
Wv05G0182		Fst	Pi_ratio
Wv05G0183		Fst	Pi_ratio
Wv05G0184		Fst	Pi_ratio
Wv05G0185		Fst	Pi_ratio
Wv05G0186		Fst	Pi_ratio
Wv05G0187		Fst	Pi_ratio
Wv05G0188		Fst	Pi_ratio
Wv05G0189		Fst	Pi_ratio
Wv05G0190		Fst	Pi_ratio
Wv05G0191		Fst	Pi_ratio
Wv05G0192		Fst	Pi_ratio
Wv05G0193		Fst	Pi_ratio
Wv05G0194		Fst	Pi_ratio
Wv05G0195		Fst	Pi_ratio
Wv05G0196		Fst	Pi_ratio
Wv05G0260		Fst	Pi_ratio
Wv05G0261		Fst	Pi_ratio
Wv05G0262		Fst	Pi_ratio
Wv05G0263		Fst	Pi_ratio
Wv05G0264		Fst	Pi_ratio
Wv05G0265		Fst	Pi_ratio
Wv05G0266		Fst	Pi_ratio
Wv05G0267		Fst	Pi_ratio
Wv05G0268		Fst	Pi_ratio
Wv05G0269		Fst	Pi_ratio
Wv05G0270		Fst	Pi_ratio
Wv05G0356		Fst	Pi_ratio
Wv05G0357		Fst	Pi_ratio
Wv05G0358		Fst	Pi_ratio
Wv05G0359		Fst	Pi_ratio
Wv05G0360		Fst	Pi_ratio
Wv05G0361		Fst	Pi_ratio
Wv05G0362		Fst	Pi_ratio
Wv05G0363		Fst	Pi_ratio
Wv05G0364		Fst	Pi_ratio
Wv05G0365		Fst	Pi_ratio
Wv05G0366		Fst	Pi_ratio
Wv05G0367		Fst	Pi_ratio
Wv05G0368		Fst	Pi_ratio
Wv05G0369		Fst	Pi_ratio
Wv05G0370		Fst	Pi_ratio
Wv05G0378		Fst	Pi_ratio
Wv05G0379		Fst	Pi_ratio
Wv05G0380		Fst	Pi_ratio
Wv05G0381		Fst	Pi_ratio
Wv05G0382		Fst	Pi_ratio
Wv05G0383		Fst	Pi_ratio
Wv05G0384		Fst	Pi_ratio
Wv05G0385		Fst	Pi_ratio
Wv05G0386		Fst	Pi_ratio
Wv05G0387		Fst	Pi_ratio
Wv05G0388		Fst	Pi_ratio
Wv05G0389		Fst	Pi_ratio
Wv05G0390		Fst	Pi_ratio
Wv05G0391		Fst	Pi_ratio
Wv05G0392		Fst	Pi_ratio
Wv05G0621		Fst	Pi_ratio
Wv05G0622		Fst	Pi_ratio
Wv05G0623		Fst	Pi_ratio
Wv05G0624		Fst	Pi_ratio
Wv05G0625		Fst	Pi_ratio
Wv05G0626		Fst	Pi_ratio
Wv05G0627		Fst	Pi_ratio
Wv05G0628		Fst	Pi_ratio
Wv05G0667		Fst	Pi_ratio
Wv05G0668		Fst	Pi_ratio
Wv05G0669		Fst	Pi_ratio
Wv05G0670		Fst	Pi_ratio
Wv05G1187		Fst	Pi_ratio
Wv05G1188		Fst	Pi_ratio
Wv05G1189		Fst	Pi_ratio
Wv05G1190		Fst	Pi_ratio
Wv05G1191		Fst	Pi_ratio
Wv05G1201		Fst	Pi_ratio
Wv05G1214		Fst	Pi_ratio
Wv05G1215		Fst	Pi_ratio
Wv05G1230		Fst	Pi_ratio
Wv05G1231		Fst	Pi_ratio
Wv05G1232		Fst	Pi_ratio
Wv05G1233		Fst	Pi_ratio
Wv05G1234		Fst	Pi_ratio
Wv05G1235		Fst	Pi_ratio
Wv05G1351		Fst	Pi_ratio
Wv05G1352		Fst	Pi_ratio
Wv05G1353		Fst	Pi_ratio
Wv05G1354		Fst	Pi_ratio
Wv05G1532		Fst	Pi_ratio
Wv05G1533		Fst	Pi_ratio
Wv05G1534		Fst	Pi_ratio
Wv05G1535		Fst	Pi_ratio
Wv05G1536		Fst	Pi_ratio
Wv05G1537		Fst	Pi_ratio
Wv05G2305		Fst	Pi_ratio
Wv05G2306		Fst	Pi_ratio
Wv05G2307		Fst	Pi_ratio
Wv05G2308		Fst	Pi_ratio
Wv05G2309		Fst	Pi_ratio
Wv05G2310		Fst	Pi_ratio
Wv05G2311		Fst	Pi_ratio
Wv05G2312		Fst	Pi_ratio
Wv05G2313		Fst	Pi_ratio
Wv05G2314		Fst	Pi_ratio
Wv05G2315		Fst	Pi_ratio
Wv05G2316		Fst	Pi_ratio
Wv05G2317		Fst	Pi_ratio
Wv05G2318		Fst	Pi_ratio
Wv05G2319		Fst	Pi_ratio
Wv05G2320		Fst	Pi_ratio
Wv05G2321		Fst	Pi_ratio
Wv05G2322		Fst	Pi_ratio
Wv05G2323		Fst	Pi_ratio
Wv05G2324		Fst	Pi_ratio
Wv05G2325		Fst	Pi_ratio
Wv05G2326		Fst	Pi_ratio
Wv05G2327		Fst	Pi_ratio
Wv05G2328		Fst	Pi_ratio
Wv05G2329		Fst	Pi_ratio
Wv05G2330		Fst	Pi_ratio
Wv05G2331		Fst	Pi_ratio
Wv05G2370		Fst	Pi_ratio
Wv05G2371		Fst	Pi_ratio
Wv05G2372		Fst	Pi_ratio
Wv05G2373		Fst	Pi_ratio
Wv05G2374		Fst	Pi_ratio
Wv05G2375		Fst	Pi_ratio
Wv05G2376		Fst	Pi_ratio
Wv05G2377		Fst	Pi_ratio
Wv05G2378		Fst	Pi_ratio
Wv05G2379		Fst	Pi_ratio
Wv05G2380		Fst	Pi_ratio
Wv05G2381		Fst	Pi_ratio
Wv05G2382		Fst	Pi_ratio
Wv05G2383		Fst	Pi_ratio
Wv05G2384		Fst	Pi_ratio
Wv05G2385		Fst	Pi_ratio
Wv05G2386		Fst	Pi_ratio
Wv05G2387		Fst	Pi_ratio
Wv05G2388		Fst	Pi_ratio
Wv05G2389		Fst	Pi_ratio
Wv05G2390		Fst	Pi_ratio
Wv05G2391		Fst	Pi_ratio
Wv06G0210		Fst	Pi_ratio
Wv06G0211		Fst	Pi_ratio
Wv06G0212		Fst	Pi_ratio
Wv06G0213		Fst	Pi_ratio
Wv06G0214		Fst	Pi_ratio
Wv06G0215		Fst	Pi_ratio
Wv06G0216		Fst	Pi_ratio
Wv06G0217		Fst	Pi_ratio
Wv06G0218		Fst	Pi_ratio
Wv06G0219		Fst	Pi_ratio
Wv06G0220		Fst	Pi_ratio
Wv06G0221		Fst	Pi_ratio
Wv06G0222		Fst	Pi_ratio
Wv06G0223		Fst	Pi_ratio
Wv06G0224		Fst	Pi_ratio
Wv06G0225		Fst	Pi_ratio
Wv06G0226		Fst	Pi_ratio
Wv06G0227		Fst	Pi_ratio
Wv06G0228		Fst	Pi_ratio
Wv06G0229		Fst	Pi_ratio
Wv06G0230		Fst	Pi_ratio
Wv06G0231		Fst	Pi_ratio
Wv06G0232		Fst	Pi_ratio
Wv06G0233		Fst	Pi_ratio
Wv06G0234		Fst	Pi_ratio
Wv06G0235		Fst	Pi_ratio
Wv06G0236		Fst	Pi_ratio
Wv06G0237		Fst	Pi_ratio
Wv06G0304		Fst	Pi_ratio
Wv06G0305		Fst	Pi_ratio
Wv06G0306		Fst	Pi_ratio
Wv06G0307		Fst	Pi_ratio
Wv06G0308		Fst	Pi_ratio
Wv06G0309		Fst	Pi_ratio
Wv06G0310		Fst	Pi_ratio
Wv06G0311		Fst	Pi_ratio
Wv06G0312		Fst	Pi_ratio
Wv06G0313		Fst	Pi_ratio
Wv06G0314		Fst	Pi_ratio
Wv06G0315		Fst	Pi_ratio
Wv06G0316		Fst	Pi_ratio
Wv06G0317		Fst	Pi_ratio
Wv06G0342		Fst	Pi_ratio
Wv06G0343		Fst	Pi_ratio
Wv06G0344		Fst	Pi_ratio
Wv06G0345		Fst	Pi_ratio
Wv06G0346		Fst	Pi_ratio
Wv06G0398		Fst	Pi_ratio
Wv06G0399		Fst	Pi_ratio
Wv06G0400		Fst	Pi_ratio
Wv06G0401		Fst	Pi_ratio
Wv06G0402		Fst	Pi_ratio
Wv06G0403		Fst	Pi_ratio
Wv06G0404		Fst	Pi_ratio
Wv06G0405		Fst	Pi_ratio
Wv06G0428		Fst	Pi_ratio
Wv06G0429		Fst	Pi_ratio
Wv06G0439		Fst	Pi_ratio
Wv06G0440		Fst	Pi_ratio
Wv06G0441		Fst	Pi_ratio
Wv06G0442		Fst	Pi_ratio
Wv06G0443		Fst	Pi_ratio
Wv06G0444		Fst	Pi_ratio
Wv06G0445		Fst	Pi_ratio
Wv06G0446		Fst	Pi_ratio
Wv06G0447		Fst	Pi_ratio
Wv06G0455		Fst	Pi_ratio
Wv06G0462		Fst	Pi_ratio
Wv06G0465		Fst	Pi_ratio
Wv06G0466		Fst	Pi_ratio
Wv06G0467		Fst	Pi_ratio
Wv06G0468		Fst	Pi_ratio
Wv06G0469		Fst	Pi_ratio
Wv06G0470		Fst	Pi_ratio
Wv06G0499		Fst	Pi_ratio
Wv06G0500		Fst	Pi_ratio
Wv06G0502		Fst	Pi_ratio
Wv06G0503		Fst	Pi_ratio
Wv06G0504		Fst	Pi_ratio
Wv06G0850		Fst	Pi_ratio
Wv06G0851		Fst	Pi_ratio
Wv06G0852		Fst	Pi_ratio
Wv06G0879		Fst	Pi_ratio
Wv06G0880		Fst	Pi_ratio
Wv06G0938		Fst	Pi_ratio
Wv06G0939		Fst	Pi_ratio
Wv06G0972		Fst	Pi_ratio
Wv06G0974		Fst	Pi_ratio
Wv06G0975		Fst	Pi_ratio
Wv06G0978		Fst	Pi_ratio
Wv06G0979		Fst	Pi_ratio
Wv06G0980		Fst	Pi_ratio
Wv06G0981		Fst	Pi_ratio
Wv06G0982		Fst	Pi_ratio
Wv06G0983		Fst	Pi_ratio
Wv06G0984		Fst	Pi_ratio
Wv06G0985		Fst	Pi_ratio
Wv06G0986		Fst	Pi_ratio
Wv06G0987		Fst	Pi_ratio
Wv06G0988		Fst	Pi_ratio
Wv06G0989		Fst	Pi_ratio
Wv06G0990		Fst	Pi_ratio
Wv06G0991		Fst	Pi_ratio
Wv06G0992		Fst	Pi_ratio
Wv06G0993		Fst	Pi_ratio
Wv06G0995		Fst	Pi_ratio
Wv06G0996		Fst	Pi_ratio
Wv06G0998		Fst	Pi_ratio
Wv06G0999		Fst	Pi_ratio
Wv06G1000		Fst	Pi_ratio
Wv06G1001		Fst	Pi_ratio
Wv06G1045		Fst	Pi_ratio
Wv06G1091		Fst	Pi_ratio
Wv06G1092		Fst	Pi_ratio
Wv06G1093		Fst	Pi_ratio
Wv06G1094		Fst	Pi_ratio
Wv06G1095		Fst	Pi_ratio
Wv06G1096		Fst	Pi_ratio
Wv06G1097		Fst	Pi_ratio
Wv06G1098		Fst	Pi_ratio
Wv06G1099		Fst	Pi_ratio
Wv06G1100		Fst	Pi_ratio
Wv06G1101		Fst	Pi_ratio
Wv06G1102		Fst	Pi_ratio
Wv06G1103		Fst	Pi_ratio
Wv06G1121		Fst	Pi_ratio
Wv06G1122		Fst	Pi_ratio
Wv06G1123		Fst	Pi_ratio
Wv06G1124		Fst	Pi_ratio
Wv06G1125		Fst	Pi_ratio
Wv06G1151		Fst	Pi_ratio
Wv06G1152		Fst	Pi_ratio
Wv06G1153		Fst	Pi_ratio
Wv06G1154		Fst	Pi_ratio
Wv06G1155		Fst	Pi_ratio
Wv06G1156		Fst	Pi_ratio
Wv06G1157		Fst	Pi_ratio
Wv06G1158		Fst	Pi_ratio
Wv06G1159		Fst	Pi_ratio
Wv06G1160		Fst	Pi_ratio
Wv06G1161		Fst	Pi_ratio
Wv06G1162		Fst	Pi_ratio
Wv06G1163		Fst	Pi_ratio
Wv06G1164		Fst	Pi_ratio
Wv06G1165		Fst	Pi_ratio
Wv06G1166		Fst	Pi_ratio
Wv06G1167		Fst	Pi_ratio
Wv06G1168		Fst	Pi_ratio
Wv06G1169		Fst	Pi_ratio
Wv06G1170		Fst	Pi_ratio
Wv06G1171		Fst	Pi_ratio
Wv06G1172		Fst	Pi_ratio
Wv06G1173		Fst	Pi_ratio
Wv06G1174		Fst	Pi_ratio
Wv06G1175		Fst	Pi_ratio
Wv06G1176		Fst	Pi_ratio
Wv06G1177		Fst	Pi_ratio
Wv06G1178		Fst	Pi_ratio
Wv06G1179		Fst	Pi_ratio
Wv06G1180		Fst	Pi_ratio
Wv06G1181		Fst	Pi_ratio
Wv06G1182		Fst	Pi_ratio
Wv06G1183		Fst	Pi_ratio
Wv06G1184		Fst	Pi_ratio
Wv06G1185		Fst	Pi_ratio
Wv06G1186		Fst	Pi_ratio
Wv06G1187		Fst	Pi_ratio
Wv06G1188		Fst	Pi_ratio
Wv06G1189		Fst	Pi_ratio
Wv06G1190		Fst	Pi_ratio
Wv06G1191		Fst	Pi_ratio
Wv06G1192		Fst	Pi_ratio
Wv06G1193		Fst	Pi_ratio
Wv06G1194		Fst	Pi_ratio
Wv06G1195		Fst	Pi_ratio
Wv06G1196		Fst	Pi_ratio
Wv06G1197		Fst	Pi_ratio
Wv06G1198		Fst	Pi_ratio
Wv06G1199		Fst	Pi_ratio
Wv06G1200		Fst	Pi_ratio
Wv06G1201		Fst	Pi_ratio
Wv06G1202		Fst	Pi_ratio
Wv06G1203		Fst	Pi_ratio
Wv06G1204		Fst	Pi_ratio
Wv06G1205		Fst	Pi_ratio
Wv06G1206		Fst	Pi_ratio
Wv06G1207		Fst	Pi_ratio
Wv06G1208		Fst	Pi_ratio
Wv06G1209		Fst	Pi_ratio
Wv06G1210		Fst	Pi_ratio
Wv06G1211		Fst	Pi_ratio
Wv06G1212		Fst	Pi_ratio
Wv06G1216		Fst	Pi_ratio
Wv06G1217		Fst	Pi_ratio
Wv06G1218		Fst	Pi_ratio
Wv06G1219		Fst	Pi_ratio
Wv06G1220		Fst	Pi_ratio
Wv06G1221		Fst	Pi_ratio
Wv06G1222		Fst	Pi_ratio
Wv06G1223		Fst	Pi_ratio
Wv06G1224		Fst	Pi_ratio
Wv06G1225		Fst	Pi_ratio
Wv06G1226		Fst	Pi_ratio
Wv06G1227		Fst	Pi_ratio
Wv06G1228		Fst	Pi_ratio
Wv06G1229		Fst	Pi_ratio
Wv06G1230		Fst	Pi_ratio
Wv06G1231		Fst	Pi_ratio
Wv06G1232		Fst	Pi_ratio
Wv06G1233		Fst	Pi_ratio
Wv06G1234		Fst	Pi_ratio
Wv06G1235		Fst	Pi_ratio
Wv06G1236		Fst	Pi_ratio
Wv06G1237		Fst	Pi_ratio
Wv06G1238		Fst	Pi_ratio
Wv06G1239		Fst	Pi_ratio
Wv06G1240		Fst	Pi_ratio
Wv06G1241		Fst	Pi_ratio
Wv06G1242		Fst	Pi_ratio
Wv06G1243		Fst	Pi_ratio
Wv06G1244		Fst	Pi_ratio
Wv06G1245		Fst	Pi_ratio
Wv06G1246		Fst	Pi_ratio
Wv06G1247		Fst	Pi_ratio
Wv06G1248		Fst	Pi_ratio
Wv06G1249		Fst	Pi_ratio
Wv06G1250		Fst	Pi_ratio
Wv06G1251		Fst	Pi_ratio
Wv06G1252		Fst	Pi_ratio
Wv06G1253		Fst	Pi_ratio
Wv06G1337		Fst	Pi_ratio
Wv06G1338		Fst	Pi_ratio
Wv06G1339		Fst	Pi_ratio
Wv06G1340		Fst	Pi_ratio
Wv06G1341		Fst	Pi_ratio
Wv06G1342		Fst	Pi_ratio
Wv06G1343		Fst	Pi_ratio
Wv06G1344		Fst	Pi_ratio
Wv06G1345		Fst	Pi_ratio
Wv06G1346		Fst	Pi_ratio
Wv06G1347		Fst	Pi_ratio
Wv06G1348		Fst	Pi_ratio
Wv06G1440		Fst	Pi_ratio
Wv06G1441		Fst	Pi_ratio
Wv06G1442		Fst	Pi_ratio
Wv06G1443		Fst	Pi_ratio
Wv06G1444		Fst	Pi_ratio
Wv06G1445		Fst	Pi_ratio
Wv06G1446		Fst	Pi_ratio
Wv06G1447		Fst	Pi_ratio
Wv06G1448		Fst	Pi_ratio
Wv06G1449		Fst	Pi_ratio
Wv06G1450		Fst	Pi_ratio
Wv06G1451		Fst	Pi_ratio
Wv06G1452		Fst	Pi_ratio
Wv06G1453		Fst	Pi_ratio
Wv06G1454		Fst	Pi_ratio
Wv06G1455		Fst	Pi_ratio
Wv06G1456		Fst	Pi_ratio
Wv06G1457		Fst	Pi_ratio
Wv06G1458		Fst	Pi_ratio
Wv06G1459		Fst	Pi_ratio
Wv06G1460		Fst	Pi_ratio
Wv06G1461		Fst	Pi_ratio
Wv06G1550		Fst	Pi_ratio
Wv06G1551		Fst	Pi_ratio
Wv06G1552		Fst	Pi_ratio
Wv06G1553		Fst	Pi_ratio
Wv06G1554		Fst	Pi_ratio
Wv06G1555		Fst	Pi_ratio
Wv06G1556		Fst	Pi_ratio
Wv06G1557		Fst	Pi_ratio
Wv06G1558		Fst	Pi_ratio
Wv06G1559		Fst	Pi_ratio
Wv06G1560		Fst	Pi_ratio
Wv06G1561		Fst	Pi_ratio
Wv06G1562		Fst	Pi_ratio
Wv06G1563		Fst	Pi_ratio
Wv06G1564		Fst	Pi_ratio
Wv06G1565		Fst	Pi_ratio
Wv06G1566		Fst	Pi_ratio
Wv06G1567		Fst	Pi_ratio
Wv06G1568		Fst	Pi_ratio
Wv06G1569		Fst	Pi_ratio
Wv06G1570		Fst	Pi_ratio
Wv06G1571		Fst	Pi_ratio
Wv06G1572		Fst	Pi_ratio
Wv06G1700		Fst	Pi_ratio
Wv06G1701		Fst	Pi_ratio
Wv06G1702		Fst	Pi_ratio
Wv06G1703		Fst	Pi_ratio
Wv06G1704		Fst	Pi_ratio
Wv06G1705		Fst	Pi_ratio
Wv06G1706		Fst	Pi_ratio
Wv06G1707		Fst	Pi_ratio
Wv06G1708		Fst	Pi_ratio
Wv06G1709		Fst	Pi_ratio
Wv06G1710		Fst	Pi_ratio
Wv06G1711		Fst	Pi_ratio
Wv06G1712		Fst	Pi_ratio
Wv06G1713		Fst	Pi_ratio
Wv06G1714		Fst	Pi_ratio
Wv06G1766		Fst	Pi_ratio
Wv06G1767		Fst	Pi_ratio
Wv06G1768		Fst	Pi_ratio
Wv06G1769		Fst	Pi_ratio
Wv06G1770		Fst	Pi_ratio
Wv06G1771		Fst	Pi_ratio
Wv06G1772		Fst	Pi_ratio
Wv06G1773		Fst	Pi_ratio
Wv06G1774		Fst	Pi_ratio
Wv06G1775		Fst	Pi_ratio
Wv06G1776		Fst	Pi_ratio
Wv06G1777		Fst	Pi_ratio
Wv06G1778		Fst	Pi_ratio
Wv06G1779		Fst	Pi_ratio
Wv06G1780		Fst	Pi_ratio
Wv06G1781		Fst	Pi_ratio
Wv06G1782		Fst	Pi_ratio
Wv06G1783		Fst	Pi_ratio
Wv06G1784		Fst	Pi_ratio
Wv06G1785		Fst	Pi_ratio
Wv06G1786		Fst	Pi_ratio
Wv06G1787		Fst	Pi_ratio
Wv06G1788		Fst	Pi_ratio
Wv06G1789		Fst	Pi_ratio
Wv06G1790		Fst	Pi_ratio
Wv06G1791		Fst	Pi_ratio
Wv06G1792		Fst	Pi_ratio
Wv06G1802		Fst	Pi_ratio
Wv06G1803		Fst	Pi_ratio
Wv06G1804		Fst	Pi_ratio
Wv06G1805		Fst	Pi_ratio
Wv06G1806		Fst	Pi_ratio
Wv06G1807		Fst	Pi_ratio
Wv06G1808		Fst	Pi_ratio
Wv06G1809		Fst	Pi_ratio
Wv06G1810		Fst	Pi_ratio
Wv06G1811		Fst	Pi_ratio
Wv06G1812		Fst	Pi_ratio
Wv06G1813		Fst	Pi_ratio
Wv06G1814		Fst	Pi_ratio
Wv06G1815		Fst	Pi_ratio
Wv06G1816		Fst	Pi_ratio
Wv06G1817		Fst	Pi_ratio
Wv06G1818		Fst	Pi_ratio
Wv06G1819		Fst	Pi_ratio
Wv06G1820		Fst	Pi_ratio
Wv06G1821		Fst	Pi_ratio
Wv06G1822		Fst	Pi_ratio
Wv06G1823		Fst	Pi_ratio
Wv06G1824		Fst	Pi_ratio
Wv06G1825		Fst	Pi_ratio
Wv06G1826		Fst	Pi_ratio
Wv06G1827		Fst	Pi_ratio
Wv06G1828		Fst	Pi_ratio
Wv06G1829		Fst	Pi_ratio
Wv06G1830		Fst	Pi_ratio
Wv06G1831		Fst	Pi_ratio
Wv06G1832		Fst	Pi_ratio
Wv06G1833		Fst	Pi_ratio
Wv06G1834		Fst	Pi_ratio
Wv06G1835		Fst	Pi_ratio
Wv06G1836		Fst	Pi_ratio
Wv06G1837		Fst	Pi_ratio
Wv06G1838		Fst	Pi_ratio
Wv06G1839		Fst	Pi_ratio
Wv06G1840		Fst	Pi_ratio
Wv06G1841		Fst	Pi_ratio
Wv06G1842		Fst	Pi_ratio
Wv06G1843		Fst	Pi_ratio
Wv06G1844		Fst	Pi_ratio
Wv06G1845		Fst	Pi_ratio
Wv06G1846		Fst	Pi_ratio
Wv06G1847		Fst	Pi_ratio
Wv06G1848		Fst	Pi_ratio
Wv06G1849		Fst	Pi_ratio
Wv06G1850		Fst	Pi_ratio
Wv06G1851		Fst	Pi_ratio
Wv06G1852		Fst	Pi_ratio
Wv06G1853		Fst	Pi_ratio
Wv06G1854		Fst	Pi_ratio
Wv06G1855		Fst	Pi_ratio
Wv06G1856		Fst	Pi_ratio
Wv06G1857		Fst	Pi_ratio
Wv06G1858		Fst	Pi_ratio
Wv06G1859		Fst	Pi_ratio
Wv06G1860		Fst	Pi_ratio
Wv06G1861		Fst	Pi_ratio
Wv06G1862		Fst	Pi_ratio
Wv06G1863		Fst	Pi_ratio
Wv06G1864		Fst	Pi_ratio
Wv06G1865		Fst	Pi_ratio
Wv06G1866		Fst	Pi_ratio
Wv06G1867		Fst	Pi_ratio
Wv06G1868		Fst	Pi_ratio
Wv06G1869		Fst	Pi_ratio
Wv06G1870		Fst	Pi_ratio
Wv06G1871		Fst	Pi_ratio
Wv06G1872		Fst	Pi_ratio
Wv06G1873		Fst	Pi_ratio
Wv06G1874		Fst	Pi_ratio
Wv07G0097		Fst	Pi_ratio
Wv07G0098		Fst	Pi_ratio
Wv07G0099		Fst	Pi_ratio
Wv07G0100		Fst	Pi_ratio
Wv07G0101		Fst	Pi_ratio
Wv07G0102		Fst	Pi_ratio
Wv07G0103		Fst	Pi_ratio
Wv07G0104		Fst	Pi_ratio
Wv07G0105		Fst	Pi_ratio
Wv07G0182		Fst	Pi_ratio
Wv07G0183		Fst	Pi_ratio
Wv07G0184		Fst	Pi_ratio
Wv07G0185		Fst	Pi_ratio
Wv07G0186		Fst	Pi_ratio
Wv07G0187		Fst	Pi_ratio
Wv07G0188		Fst	Pi_ratio
Wv07G0189		Fst	Pi_ratio
Wv07G0190		Fst	Pi_ratio
Wv07G0191		Fst	Pi_ratio
Wv07G0211		Fst	Pi_ratio
Wv07G0212		Fst	Pi_ratio
Wv07G0213		Fst	Pi_ratio
Wv07G0214		Fst	Pi_ratio
Wv07G0215		Fst	Pi_ratio
Wv07G0292		Fst	Pi_ratio
Wv07G0293		Fst	Pi_ratio
Wv07G0294		Fst	Pi_ratio
Wv07G0295		Fst	Pi_ratio
Wv07G0296		Fst	Pi_ratio
Wv07G0297		Fst	Pi_ratio
Wv07G0298		Fst	Pi_ratio
Wv07G0299		Fst	Pi_ratio
Wv07G0300		Fst	Pi_ratio
Wv07G0318		Fst	Pi_ratio
Wv07G0319		Fst	Pi_ratio
Wv07G0320		Fst	Pi_ratio
Wv08G0001		Fst	Pi_ratio
Wv08G0002		Fst	Pi_ratio
Wv08G0003		Fst	Pi_ratio
Wv08G0004		Fst	Pi_ratio
Wv08G0005		Fst	Pi_ratio
Wv08G0006		Fst	Pi_ratio
Wv08G0007		Fst	Pi_ratio
Wv08G0008		Fst	Pi_ratio
Wv08G0009		Fst	Pi_ratio
Wv08G0010		Fst	Pi_ratio
Wv08G0011		Fst	Pi_ratio
Wv08G0012		Fst	Pi_ratio
Wv08G0013		Fst	Pi_ratio
Wv08G0014		Fst	Pi_ratio
Wv08G0015		Fst	Pi_ratio
Wv08G0016		Fst	Pi_ratio
Wv08G0017		Fst	Pi_ratio
Wv08G0018		Fst	Pi_ratio
Wv08G0019		Fst	Pi_ratio
Wv08G0020		Fst	Pi_ratio
Wv08G0021		Fst	Pi_ratio
Wv08G0022		Fst	Pi_ratio
Wv08G0023		Fst	Pi_ratio
Wv08G0024		Fst	Pi_ratio
Wv08G0025		Fst	Pi_ratio
Wv08G0026		Fst	Pi_ratio
Wv08G0027		Fst	Pi_ratio
Wv08G0028		Fst	Pi_ratio
Wv08G0029		Fst	Pi_ratio
Wv08G1176		Fst	Pi_ratio
Wv08G1177		Fst	Pi_ratio
Wv08G1204		Fst	Pi_ratio
Wv08G1205		Fst	Pi_ratio
Wv08G1206		Fst	Pi_ratio
Wv08G1207		Fst	Pi_ratio
Wv08G1208		Fst	Pi_ratio
Wv09G0175		Fst	Pi_ratio
Wv09G0176		Fst	Pi_ratio
Wv09G0177		Fst	Pi_ratio
Wv09G0178		Fst	Pi_ratio
Wv09G0179		Fst	Pi_ratio
Wv09G0180		Fst	Pi_ratio
Wv09G0181		Fst	Pi_ratio
Wv09G0182		Fst	Pi_ratio
Wv09G0183		Fst	Pi_ratio
Wv09G0184		Fst	Pi_ratio
Wv09G0185		Fst	Pi_ratio
Wv09G0186		Fst	Pi_ratio
Wv09G0187		Fst	Pi_ratio
Wv09G0188		Fst	Pi_ratio
Wv09G0189		Fst	Pi_ratio
Wv09G0190		Fst	Pi_ratio
Wv09G0191		Fst	Pi_ratio
Wv09G0192		Fst	Pi_ratio
Wv09G0193		Fst	Pi_ratio
Wv09G0194		Fst	Pi_ratio
Wv09G0195		Fst	Pi_ratio
Wv09G0196		Fst	Pi_ratio
Wv09G0197		Fst	Pi_ratio
Wv09G0198		Fst	Pi_ratio
Wv09G0349		Fst	Pi_ratio
Wv09G0350		Fst	Pi_ratio
Wv09G0351		Fst	Pi_ratio
Wv09G0352		Fst	Pi_ratio
Wv09G0353		Fst	Pi_ratio
Wv09G0354		Fst	Pi_ratio
Wv09G0355		Fst	Pi_ratio
Wv09G0356		Fst	Pi_ratio
Wv09G0404		Fst	Pi_ratio
Wv09G0405		Fst	Pi_ratio
Wv09G0418		Fst	Pi_ratio
Wv09G0419		Fst	Pi_ratio
Wv09G0420		Fst	Pi_ratio
Wv09G0421		Fst	Pi_ratio
Wv09G0422		Fst	Pi_ratio
Wv09G0423		Fst	Pi_ratio
Wv09G1063		Fst	Pi_ratio
Wv09G1064		Fst	Pi_ratio
Wv09G1065		Fst	Pi_ratio
Wv09G1066		Fst	Pi_ratio
Wv09G1067		Fst	Pi_ratio
Wv09G1068		Fst	Pi_ratio
Wv09G1069		Fst	Pi_ratio
Wv09G1070		Fst	Pi_ratio
Wv09G1071		Fst	Pi_ratio
Wv09G1072		Fst	Pi_ratio
Wv09G1073		Fst	Pi_ratio
Wv09G1074		Fst	Pi_ratio
Wv09G1075		Fst	Pi_ratio
Wv09G1076		Fst	Pi_ratio
Wv09G1077		Fst	Pi_ratio
Wv09G1078		Fst	Pi_ratio
Wv09G1079		Fst	Pi_ratio
Wv09G1080		Fst	Pi_ratio
Wv09G1157		Fst	Pi_ratio
Wv09G1158		Fst	Pi_ratio
Wv09G1159		Fst	Pi_ratio
Wv09G1160		Fst	Pi_ratio
Wv09G1161		Fst	Pi_ratio
Wv09G1162		Fst	Pi_ratio
Wv09G1163		Fst	Pi_ratio
Wv09G1304		Fst	Pi_ratio
Wv09G1305		Fst	Pi_ratio
Wv09G1306		Fst	Pi_ratio
Wv09G1307		Fst	Pi_ratio
Wv09G1308		Fst	Pi_ratio
Wv09G1309		Fst	Pi_ratio
Wv09G1310		Fst	Pi_ratio
Wv09G1311		Fst	Pi_ratio
Wv09G1312		Fst	Pi_ratio
Wv09G1313		Fst	Pi_ratio
Wv09G1314		Fst	Pi_ratio
Wv09G1350		Fst	Pi_ratio
Wv09G1351		Fst	Pi_ratio
Wv09G1352		Fst	Pi_ratio
Wv09G1353		Fst	Pi_ratio
Wv10G0152		Fst	Pi_ratio
Wv10G0153		Fst	Pi_ratio
Wv10G0154		Fst	Pi_ratio
Wv10G0155		Fst	Pi_ratio
Wv10G0156		Fst	Pi_ratio
Wv10G0157		Fst	Pi_ratio
Wv10G0158		Fst	Pi_ratio
Wv10G0159		Fst	Pi_ratio
Wv10G0160		Fst	Pi_ratio
Wv10G0161		Fst	Pi_ratio
Wv10G0162		Fst	Pi_ratio
Wv10G0163		Fst	Pi_ratio
Wv10G0164		Fst	Pi_ratio
Wv10G0165		Fst	Pi_ratio
Wv10G0166		Fst	Pi_ratio
Wv10G0167		Fst	Pi_ratio
Wv10G0168		Fst	Pi_ratio
Wv10G0169		Fst	Pi_ratio
Wv10G0170		Fst	Pi_ratio
Wv10G0171		Fst	Pi_ratio
Wv10G0172		Fst	Pi_ratio
Wv10G0173		Fst	Pi_ratio
Wv10G0174		Fst	Pi_ratio
Wv10G0175		Fst	Pi_ratio
Wv10G0176		Fst	Pi_ratio
Wv10G0256		Fst	Pi_ratio
Wv10G0257		Fst	Pi_ratio
Wv10G0258		Fst	Pi_ratio
Wv10G0259		Fst	Pi_ratio
Wv10G0260		Fst	Pi_ratio
Wv10G0261		Fst	Pi_ratio
Wv10G0262		Fst	Pi_ratio
Wv10G0263		Fst	Pi_ratio
Wv10G0264		Fst	Pi_ratio
Wv10G0265		Fst	Pi_ratio
Wv10G0266		Fst	Pi_ratio
Wv10G0267		Fst	Pi_ratio
Wv10G0268		Fst	Pi_ratio
Wv10G0269		Fst	Pi_ratio
Wv10G0270		Fst	Pi_ratio
Wv10G0271		Fst	Pi_ratio
Wv10G1167		Fst	Pi_ratio
Wv10G1168		Fst	Pi_ratio
Wv10G1169		Fst	Pi_ratio
Wv10G1170		Fst	Pi_ratio
Wv10G1171		Fst	Pi_ratio
Wv10G1172		Fst	Pi_ratio
Wv10G1173		Fst	Pi_ratio
Wv10G1174		Fst	Pi_ratio
Wv10G1175		Fst	Pi_ratio
Wv10G1176		Fst	Pi_ratio
Wv10G1177		Fst	Pi_ratio
Wv10G1178		Fst	Pi_ratio
Wv10G1179		Fst	Pi_ratio
Wv10G1180		Fst	Pi_ratio
Wv10G1204		Fst	Pi_ratio
Wv10G1205		Fst	Pi_ratio
Wv10G1206		Fst	Pi_ratio
Wv10G1207		Fst	Pi_ratio
Wv10G1208		Fst	Pi_ratio
Wv10G1209		Fst	Pi_ratio
Wv10G1210		Fst	Pi_ratio
Wv10G1211		Fst	Pi_ratio
Wv10G1212		Fst	Pi_ratio
Wv10G1213		Fst	Pi_ratio
Wv10G1214		Fst	Pi_ratio
Wv10G1215		Fst	Pi_ratio
Wv10G1216		Fst	Pi_ratio
Wv10G1217		Fst	Pi_ratio
Wv10G1252		Fst	Pi_ratio
Wv10G1253		Fst	Pi_ratio
Wv10G1254		Fst	Pi_ratio
Wv10G1255		Fst	Pi_ratio
Wv10G1256		Fst	Pi_ratio
Wv10G1257		Fst	Pi_ratio
Wv10G1258		Fst	Pi_ratio
Wv10G1259		Fst	Pi_ratio
Wv10G1260		Fst	Pi_ratio
Wv10G1261		Fst	Pi_ratio
Wv10G1262		Fst	Pi_ratio
Wv10G1263		Fst	Pi_ratio
Wv10G1264		Fst	Pi_ratio
Wv10G1265		Fst	Pi_ratio
Wv10G1325		Fst	Pi_ratio
Wv10G1326		Fst	Pi_ratio
Wv10G1327		Fst	Pi_ratio
Wv10G1328		Fst	Pi_ratio
Wv10G1329		Fst	Pi_ratio
Wv10G1330		Fst	Pi_ratio
Wv10G1331		Fst	Pi_ratio
Wv10G1332		Fst	Pi_ratio
Wv10G1333		Fst	Pi_ratio
Wv10G1334		Fst	Pi_ratio
Wv10G1421		Fst	Pi_ratio
Wv10G1423		Fst	Pi_ratio
Wv10G1424		Fst	Pi_ratio
Wv10G1425		Fst	Pi_ratio
Wv10G1426		Fst	Pi_ratio
Wv10G1427		Fst	Pi_ratio
Wv11G0021		Fst	Pi_ratio
Wv11G0022		Fst	Pi_ratio
Wv11G0023		Fst	Pi_ratio
Wv11G0024		Fst	Pi_ratio
Wv11G0025		Fst	Pi_ratio
Wv11G0026		Fst	Pi_ratio
Wv11G0027		Fst	Pi_ratio
Wv11G0028		Fst	Pi_ratio
Wv11G0029		Fst	Pi_ratio
Wv11G0030		Fst	Pi_ratio
Wv11G0031		Fst	Pi_ratio
Wv11G0032		Fst	Pi_ratio
Wv11G0033		Fst	Pi_ratio
Wv11G0034		Fst	Pi_ratio
Wv11G0035		Fst	Pi_ratio
Wv11G0036		Fst	Pi_ratio
Wv11G0037		Fst	Pi_ratio
Wv11G0038		Fst	Pi_ratio
Wv11G0039		Fst	Pi_ratio
Wv11G0040		Fst	Pi_ratio
Wv11G0041		Fst	Pi_ratio
Wv11G0042		Fst	Pi_ratio
Wv11G0043		Fst	Pi_ratio
Wv11G0044		Fst	Pi_ratio
Wv11G0045		Fst	Pi_ratio
Wv11G0046		Fst	Pi_ratio
Wv11G0047		Fst	Pi_ratio
Wv11G0048		Fst	Pi_ratio
Wv11G0049		Fst	Pi_ratio
Wv11G0050		Fst	Pi_ratio
Wv11G0051		Fst	Pi_ratio
Wv11G0092		Fst	Pi_ratio
Wv11G0093		Fst	Pi_ratio
Wv11G0094		Fst	Pi_ratio
Wv11G0095		Fst	Pi_ratio
Wv11G0096		Fst	Pi_ratio
Wv11G0097		Fst	Pi_ratio
Wv11G0098		Fst	Pi_ratio
Wv11G0099		Fst	Pi_ratio
Wv11G0100		Fst	Pi_ratio
Wv11G0101		Fst	Pi_ratio
Wv11G0102		Fst	Pi_ratio
Wv11G0103		Fst	Pi_ratio
Wv11G0104		Fst	Pi_ratio
Wv11G0132		Fst	Pi_ratio
Wv11G0133		Fst	Pi_ratio
Wv11G0134		Fst	Pi_ratio
Wv11G0135		Fst	Pi_ratio
Wv11G0136		Fst	Pi_ratio
Wv11G0137		Fst	Pi_ratio
Wv11G0138		Fst	Pi_ratio
Wv11G0139		Fst	Pi_ratio
Wv11G0140		Fst	Pi_ratio
Wv11G0141		Fst	Pi_ratio
Wv11G0142		Fst	Pi_ratio
Wv11G0143		Fst	Pi_ratio
Wv11G0144		Fst	Pi_ratio
Wv11G0145		Fst	Pi_ratio
Wv11G0146		Fst	Pi_ratio
Wv11G0147		Fst	Pi_ratio
Wv11G0148		Fst	Pi_ratio
Wv11G0149		Fst	Pi_ratio
Wv11G0203		Fst	Pi_ratio
Wv11G0204		Fst	Pi_ratio
Wv11G0205		Fst	Pi_ratio
Wv11G0206		Fst	Pi_ratio
Wv11G0207		Fst	Pi_ratio
Wv11G0208		Fst	Pi_ratio
Wv11G0209		Fst	Pi_ratio
Wv11G0210		Fst	Pi_ratio
Wv11G0211		Fst	Pi_ratio
Wv11G0212		Fst	Pi_ratio
Wv11G0213		Fst	Pi_ratio
Wv11G0214		Fst	Pi_ratio
Wv11G0215		Fst	Pi_ratio
Wv11G0216		Fst	Pi_ratio
Wv11G0217		Fst	Pi_ratio
Wv11G0218		Fst	Pi_ratio
Wv11G0219		Fst	Pi_ratio
Wv11G0220		Fst	Pi_ratio
Wv11G0221		Fst	Pi_ratio
Wv11G0222		Fst	Pi_ratio
Wv11G0223		Fst	Pi_ratio
Wv11G0224		Fst	Pi_ratio
Wv11G0225		Fst	Pi_ratio
Wv11G0226		Fst	Pi_ratio
Wv11G0227		Fst	Pi_ratio
Wv11G0242		Fst	Pi_ratio
Wv11G0243		Fst	Pi_ratio
Wv11G0244		Fst	Pi_ratio
Wv11G0245		Fst	Pi_ratio
Wv11G0246		Fst	Pi_ratio
Wv11G0247		Fst	Pi_ratio
Wv11G0248		Fst	Pi_ratio
Wv11G0249		Fst	Pi_ratio
Wv11G0250		Fst	Pi_ratio
Wv11G0251		Fst	Pi_ratio
Wv11G0793		Fst	Pi_ratio
Wv11G0794		Fst	Pi_ratio
Wv11G0889		Fst	Pi_ratio
Wv11G0890		Fst	Pi_ratio
Wv11G0891		Fst	Pi_ratio
Wv11G0892		Fst	Pi_ratio
Wv11G0893		Fst	Pi_ratio
Wv11G0894		Fst	Pi_ratio
Wv11G0895		Fst	Pi_ratio
Wv11G0896		Fst	Pi_ratio
Wv11G0897		Fst	Pi_ratio
Wv11G0898		Fst	Pi_ratio
Wv11G0899		Fst	Pi_ratio
Wv11G1101		Fst	Pi_ratio
Wv11G1102		Fst	Pi_ratio
Wv11G1103		Fst	Pi_ratio
Wv11G1104		Fst	Pi_ratio
Wv11G1105		Fst	Pi_ratio
Wv11G1106		Fst	Pi_ratio
Wv11G1107		Fst	Pi_ratio
Wv11G1108		Fst	Pi_ratio
Wv11G1109		Fst	Pi_ratio
Wv11G1110		Fst	Pi_ratio
Wv11G1111		Fst	Pi_ratio
Wv11G1112		Fst	Pi_ratio
Wv11G1113		Fst	Pi_ratio
Wv11G1114		Fst	Pi_ratio
Wv11G1115		Fst	Pi_ratio
Wv11G1116		Fst	Pi_ratio
Wv11G1117		Fst	Pi_ratio
Wv11G1118		Fst	Pi_ratio
Wv11G1119		Fst	Pi_ratio
Wv11G1120		Fst	Pi_ratio
Wv11G1121		Fst	Pi_ratio
Wv11G1122		Fst	Pi_ratio
Wv11G1123		Fst	Pi_ratio
Wv11G1124		Fst	Pi_ratio
Wv11G1125		Fst	Pi_ratio
Wv11G1126		Fst	Pi_ratio
Wv11G1127		Fst	Pi_ratio
Wv11G1128		Fst	Pi_ratio
Wv11G1129		Fst	Pi_ratio
Wv11G1130		Fst	Pi_ratio
Wv11G1131		Fst	Pi_ratio
Wv11G1132		Fst	Pi_ratio
Wv11G1133		Fst	Pi_ratio
Wv11G1134		Fst	Pi_ratio
Wv12G0075		Fst	Pi_ratio
Wv12G0076		Fst	Pi_ratio
Wv12G0077		Fst	Pi_ratio
Wv12G0078		Fst	Pi_ratio
Wv12G0079		Fst	Pi_ratio
Wv12G0080		Fst	Pi_ratio
Wv12G0081		Fst	Pi_ratio
Wv12G0270		Fst	Pi_ratio
Wv12G0271		Fst	Pi_ratio
Wv12G0272		Fst	Pi_ratio
Wv12G0273		Fst	Pi_ratio
Wv12G0274		Fst	Pi_ratio
Wv12G0275		Fst	Pi_ratio
Wv12G0276		Fst	Pi_ratio
Wv12G0277		Fst	Pi_ratio
Wv12G0278		Fst	Pi_ratio
Wv12G0279		Fst	Pi_ratio
Wv12G0280		Fst	Pi_ratio
Wv12G0281		Fst	Pi_ratio
Wv12G0282		Fst	Pi_ratio
Wv12G0283		Fst	Pi_ratio
Wv12G0457		Fst	Pi_ratio
Wv12G0461		Fst	Pi_ratio
Wv12G0462		Fst	Pi_ratio
Wv12G0862		Fst	Pi_ratio
Wv12G0863		Fst	Pi_ratio
Wv12G0864		Fst	Pi_ratio
Wv12G0865		Fst	Pi_ratio
Wv12G0866		Fst	Pi_ratio
Wv12G0867		Fst	Pi_ratio
Wv12G0868		Fst	Pi_ratio
Wv12G0869		Fst	Pi_ratio
Wv12G0870		Fst	Pi_ratio
Wv12G0871		Fst	Pi_ratio
Wv12G0881		Fst	Pi_ratio
Wv12G0882		Fst	Pi_ratio
Wv12G0883		Fst	Pi_ratio
Wv12G0884		Fst	Pi_ratio
Wv12G0885		Fst	Pi_ratio
Wv13G0167		Fst	Pi_ratio
Wv13G0168		Fst	Pi_ratio
Wv13G0169		Fst	Pi_ratio
[truncated: 13,671 more rows]

[truncated: 5 more sheets: Table S11, Table S12, Table S13, Table S14, Table S15]
